# Supplementary material for: The First Endogenous Herpesvirus, Identified in the Tarsier Genome, and Novel Sequences from Primate Rhadinoviruses and Lymphocryptoviruses
Source: PLoS Genet. 2014 Jun 19;10(6):e1004332. doi: 10.1371/journal.pgen.1004332 (PMC4063692; doi:10.1371/journal.pgen.1004332)
Supplement: Text S1 — Text file containing scaffolded DmadHVL contigs and sequences generated by PCR experiments. (TXT) [file pgen.1004332.s006.txt]

###Composite DmadHVL sequences###

>DmadHVLS_Contig_1
CGCCGTGCACGCGGTGTGGTGGGACCGGGCCTGGCTCGGCGGGGGGGTGGGGGGCGGCCCGCCCGGTGGGGGGGGGGGGGRGGGGGGAGGGGGTCACCGGGGGTCCGTGCCCTCCCCTTCAGGACACCCCCCTGGAGCCCCCCAGCCTGCCCTGGCGGGCCCCCCGGCCTGCGCCGGGCGACCCCATCCCCTCCCAAAGGTGGCCCTGGAGCTGGGCCGCTGCGGSCTCYAACAAVGTGAGGGGCGRGGGACTTAAAAACAAAAAAAGAGCTGGAGAGAGACTGGGAAGTGCAGAAATTGTGTGGAGGCTGACATCTGATTTTGCACCCAAAGGTGGGCGCGAGGCCCCCTACCCACTTCAAAAAAAATCCAAAAGAGGCCCCGAGCGGGGCCTGTGGGCCTCCGGGCCGCCCTGGGGGCCTCCGGACGCCAGGGACGGACGAAAAAAGGACAGAAAAGACTCTGGGACCCCCTAGGTGGAAGGAGGGCGGGTGGCAGTCACCCCAACCCCCACCGTCCGTTGCCCCTGGCAATCGGGTCCTCTGCGGCCCCCTGCTCGGGCCCCCATTGTCGCTGACCTTCGCCCACGCAGGGTTTCGCTAGGCTTCCTGCGAGCTAAATTAAGATGCCATTCCAGTCCCTGGGGGCTGACCCCCCTCCCCTGGGGACCCGGGCAGACGCACGCACAGACCCCAAGCCCCCCTCCCCCACCCTCCGCAAAACAGGGGAAGGGGGGCAGGGGGAGACAGGCCGCGCTCGGGGCCGCCCCGCTCCCGCCCCCCCCCCCCCCCCCCCCCCCCCCCGCAAAAAAGGGGGGGGGGGGGGGGCAGGGGGAGACAGGCCGCGCTCGGGGCCGCCCCGCTCGGGTGCCAGACCCCACACCAACTGCAGGGAGACGGCGGGCGAACAGAGGGGCGACCCCGACCCTCACCCACCGCCCCTAAACCGGTCTGCGCCACATGTTACCTCTAGAGCACACATGGAGCCCGGAATGAATCTTCTTGAACAAGTAGAAAATGCACATTTTTAGATTTTGCTAGAACTTTGGGCCTTTTTGTGCCCATATCCCTGTATGTGACCTAAGATTTTAGATCTAGGGTAACTTGTCTTATTCCCGTTTCCCAGAGTTCACCCTCCACCTTACATTATAAGTGCATTTAAAAAGAAAAGACTTGATGCTTCTCAAACCTTATTAAGCCAGGCACATTTGTTATACAGGGTGTTTGACCATTCCCAGATTAGAAGCAACGTCTGCAGTTCTCAATTATTTTTTGGGCTTCCGACAAGACTCCGGCTCGATTTACTTTAGAGCCACAGTAAACCTCATTTTCAGAGTGAGGAGAAAAAGCAACAACACTTGCAGCAAGTGTTTCATACAATCTTGTAACTGCGCCTCTCCTTTTCCTCTCTCGATCTCTTTTCTTCTTCAAGCGACAATGTCTGTCAGATTCATTTTTTTTCTGTTTCTTTTTTCCAGCAGATGAATTCTCCAAAGGAACTGCCGATTGGCTGTCGTTTTCCTTAGGCTGTGCTTCATTGAGTCTCAGTAGAAGTCCATCTCCAGGAACTTCAGGTGGAATGTTGGTCGGGGGTGCATCTTCTCCAGCAGCTCCCGCCTGAACATTTTCTAGGGCTTGCAACACAACACCTTCCAGGGGACGGCCATCGAACGGTGGTTCGAATTGAAAACAGCTAAATTCATCTCCTTCATGATTTTTTTCTTCAGAATCTAAAGGCCACAGATCCAGATTATTGAAGTTAACGCTCTGCCATGAAGATTAGAAAACTTAATAGAAGTACACTGTTAGAAGAGTAGGTTGAAGATACAAAAGATTCAGGAAAACTTTACAGAGACTCCTAGTTATTGTTTTTGGTACGCGCTGTCCTGATGTCCCGAAGGATATCAACAGCTGTTGCTAGAACAACAGATTTATTAACATGACCGGCACGAGACAGTAAATGAGACAAATCAGGACGAAAAAATCTCACTTCTTGAGCTAGTTGCTGAAAATGTAAGTGTTGGCGCGTGCTCCAATCTCTTTTTGTTGCTTTAATCCTTTCCAATTTTTCACATAATAGATGACGACAATTTTCTCTACCACTCTGGGTATGGTCTACATTACTTTGGAGCATAAAGCCTGAAATAGAAGGTTCTGGAGCAGAACATGGGGATTCATCCACAGGTTCAATGTTAGGCCAACAATGGTTACATTTGTTTCCAGTTTTTCTTTTAGATTTTTGTGGAGGAACCCACTCAGGCCACCAGACTTTTGCTGATACCTTACTTCCAGATTGTAAAGGCGAATGAGATCTTTTCCTGGCATATTCTGTTGTCTCAGAATCAGTCTGTGAACACTGAGAAGTTTGACTCTCTGAAAGTACTCTGAAAAAACTGCCAGTCTGTGACCCTGGACCAAAAATTACATCTCCAAGATGAGGTTTAAGATCAGGGTCACTACTTTCTTTAGATACCAGATTATTAGGTTCAGTTGTAGGAAGTTCAAAAAACTCACCAGTTTGCTGTTCTACTAGCTCCTCAAAGAATGGATCCGGTGCCCAATCATCGGGATTAAATTGAGGCCATCCATCCATGAAGGGTTCAATAGGCTCCATATTTTTTAATTCTCGCTCTCTTCAAAGATCAACAAACTTTAACCAGTGTAACAACACCCAAAGTTCCAAAGAAATGTATGAGCTGTCTTGATCAAGTAGAACACTTAACATACATCAGTACATACATGATATCCTTTATTAAAATTTTGTTCTTTTGGTACCACCCTCTCTCTTCCGAAAGTGGAATTTCCAAATAAGGAGATTACTCAGTCTACAACTACAACCAAAGTTACTGATAAAATTTAAAAAAAATGGTTATATCTCCTTTAAAATCATGAAATGTATACAACATGAACAAAAAACTTTGATTTGAACAAAATTTTAAAACTTCTATCATTGTTAATTGAGTGTTCACCATTTTTAATTATTATACACAAGGCCTGGTAACATTGCTCGATCAGGTATTGAAAAACATAAAACCACAAACACTTTTAAATTTTTATTCTAATATAAAACAAATAAATAGTAAGTAAACATGAAAAAATAAATTAGAGGAATGATGTCCTGTAATCAAATTAGAATTCCCACAACTACACAGCCACAAAACTGCTCTGTCAGTGCCCTCCTGTGGATGTTTCATAAATTACATCACTACTTGAAAGAGACCAACTTGGTCATTCAAGCTGATGTTTACAGGTGGCACAATTTAGATTGTCCTTGTCAATCTCTCCAGTTTCAACAGCTTCTTTCAATCTTTCTAATAATTGTGCAGCAAGCGCTAGCAACACCCGGTGGTTAGGCTTCCCAGCAAAGTAAACAAAATCCTTGGACTCTGGAACGAGTCCCAGTACAAGCTGTAAGATTTTTTCTAAATTTCCCCTGTGCTTTTTCCACCAGGTACCATTATACTGCCTATGTTGGACATGTACTTTATCTGTTTTTGTGGGAGGACGCCCTCGCCTCTTACGCGGCGGGTCAGGCTTTCTTGTCTCTGTCAAACTGCAACTGGGCGATGAGGGCACACCAAGTAGTGGGCACGTCAGAGAAGTGACGTCACAGCCAGGCTCAGGACCCTCTGACATCCCCGCTGAACAACCAAGCATGCAGGACGGTCCAGGTTCGCAAGAAGGCCCTGGATAGTTTTCGGGATCATCATCTAGTCCATCATAACAGAACACTGTAGCCAATGGACCAGGACCGGCCGGCGGGCCTCCAATATCTCCTTCGACCAAAACATCGCCACACAATGATACCGGTCCTTCAAAGGGAGGGTCATGTTCACTCAAGCTGTCATCCCAGTTACCGGGCCACGTTCCGTCCTCCAGTTCATAGAAGTCCTCTGGGCGAGGAGGGGAGACTTGGAAGTTCGGGGACATTGGCCACTCCATGATGAAAGTTGTTAGATGAGTGTCATGTTAAAAAGAGACTAAAGGTAAAACACTATTATTGATTGTTTCGCTACGGCCACCCACCAAACTATAATTTTCCTTTATCAAAAAATCATTAAGCATTGCCATCTACTGGTAACATACTGAAACTAATTTCGGGAAATCAAACTTACCCAAAGAGGTTGCACAACCTTTAGGACAGAATTTCCCAGAATTATTGTTTATGATTTCTTCTCCATAATTTTAGCCTGTATCATGTATCACATAAACATTGGAAAAGCACACAGCTGCAGCCAAATTTAGATCTGTAGTTTCATTTTTGAAGTACACTGCTTTCACAGGAAACCGCAGAGGTCTTTTTTGCAGAGCACCGCCCTCTGGAACCCAATACAACCTCGCTTTACTTTTCACCAACCAATGTCACTGACATTAAAATATTTACATCACTCAAGTAACATCAGGCTTTTTTTAAATCAAGAAATATAAGATGATGCCACCACTAAAACTGGTTTGATATTTTAGCTAAAAAATAGTGACAAAATTGTGTGGGAAATAATATTAACTTGTATAAATCATAACATATATATTTAAATTCTTTGGTTTGTAACCTTGATACATGCACTGTCACATACAGGCCAATTGCTTACCTTACAAACTGACAGGTCCTTTGTTACAAGAACTTACTTAGGAAATTTACTGTCTTTACAAGCAGAAAATAACAATAGATTTCAGGTAGTCATTTTAGCAAAAATGAGCAAAATATATTATGTGGTGGTTTGTCTTTCTCTAATCTTTGTTTATAAATCATCTAGAGGAAATGAGACATGTCCACAACCAAACTTCTCACATATGAGACCAAAAAACTTATCTAGCACCAATTACTCAAATGGTGCTGTCATAATTATGGAGTGCAGACCAGGCTATGTGAGATCAGGACTAGGAACCCTACAAATTATATGTATCAATAACACATGGACTATATCAAATGGCTGTGTCAGACAAAGATGCTCAAACCCTGGGGATATAATAAATGGAAGAATATTGTTTTCAAGTTCCAATTATATGTGGGAATTTGGTACAACCATTACATTCATTTGTGAACAAGGATATAAATTAGTTGGAGTCACTAAGTCTGACTGTGTCATTTCAGAAGATGGTACAAAAGTACAATGGTCCAATCCAAATCCGCAGTGTATCAAAGTTAAATGTCCCCCTCCACCCTCAATCTCTCATGGTTCATACAACCCATACAAAGAAATTTATGACTACAGCTCTATAGTATTATATTACTGCACTAAGGATCAAATGAACATATACTCAATGATTGGACCTGAGAGACTAGTCTGTTCAGAAAATGGAACATGGGAACCTAACCCCCCTCAATGTAAGCTGGTAAAGTGTATTTTCCCTCACATAGAAAATGGATTTGTATCCCAAGGGGTGTCCAGACATTATTTGTATAATTATACCATTTCTATCATGTGTAACAAAGGCTACAGTCTTCAAGGATCTTCAGAATCAACATGTATAGAATCTAGCAACTGGTTCCCGCCCTTGCCTTCATGTACAATGAACTCTACACCTTCACCTGATACAAAGAAAGGTGTCTCGATCAGTGCTGTAACCAAAAACAGCCAACATACAACATTACCTTATACATCTAAACAGCAACCTGTGTCTCTACCTTATAAAATTTCCCTGATAATTTTTATTATTGAAATGGTGATGGTGATAACAGGCTTTACAGTTTATCTCTGTACTAAATAAAACACAAACAGGTACCCTACTAGTCTTAATTGTCTTTCCATTTTCTTTTCTGATGTGGACTATAACATGTGTTATTCTAAGTAAATAGAGGGAAGGGGTGGAGGTGGTGGTTGATGTGTCGCACATGATGTTTGAAATTACAACAGCAAACAAGAAATTAAACAGGATGAGAGTTTTTAATAACCTGTTAAGGCCTGTTGACAATTTCAGTTTCTACATTAGCTTGAATAATTTCAGACATAAATTTTTTAAGTTCATCTCCTACTAGAACCCAAATAAAAAATAAACTACAAACAATAACTAGTAAAATACAACTATAAAAAAAATTTGTTAGTGATAATGTGGGTGAAAGAAGCAGTAACCCTGCCATAGCAAAGAATATCAATAAACAATATAAAAGTAGTACAAATATGCATAGACATAAAATTGCACAACCTTTGGCTTCAAATGTGTTCATTTGGGGTAATGTCCAGTGGCATGGATTTTTGATCCTTTTTCTTGATGCCAGTGGTGTCAAGCAGATGGAGCATACTGTTTTGCCAGATACTTCTGTCCAATGTTTCTCACAGGATGAATGAGTCCAGGAAACAGTACCAGTACAGGCACATGGTTGTACAAAGGGTTCCTCTGTGTCATCTTGATAACAGATCCTGCACAGCCTTGGCTCTTCTCTGTTTGACGTGTCTGACATTTTCAGGCTGGTTTTGGTGTGAATAAAAAACAGTGTTAACCTTCAATGTTCACCAGAGTTTTTAAGATCATTCAAAACTGTCCTGTAATTATGTTACACCCCCCTTATTAAAGAAAGCTGTAGAATGATATTTAAGTCCATCTTCTACATTCATAAACAATAATCAATATGGCAGAGGCCATAATTTATGTACAAGACAGAGAGTTAGCACAGATAACTAGGTTTGTATCTCCAAATGTTAAACTGACAGTAGATGAGACAGTCTTGGCTGAGGAATTTGGCCCTGATGGAAGTGCCCCTCTCACATCAAAAGAAATTCAAACAGAGGAGGCTTATGTTGTGACATTTTACCCAGTTTATCAAGATGAACCAACTAATATAACCAGACATCTCCTGAATTTTAAGAAACAAGTGGGAAGATTTATAGACTCTGCCTCAGATTATCCATGTCAAAAGAAATCTTCCCTTGCTATTAGAAAAAATCTACTTCTCTTTGCTTATGGATCACCGCTCGTGAAGCCACAAATAACAGTGAATGAAGATGTAACATTAATTCTTCTTATGTTGCCAACATTTAACCCTGAATATTCTGACAGGCTGAAGCATATGCTCCTCAGGATTGATAGGTATAGGATTGTTGGTTTTGATTTAAATCTCTCCAAACTAACTGCACAGCACCAGGAACTCTTAACTGAAATTCTTTGTCATGGGTCAGATGGGTTAGTTAGTTTCCCTGTCAATGAAAAGGGAAAACCGACCATACAGACAATTGATGTGGTAAGTTTTTCAGCACACCATCCCCCCAAATCWSWTMYSATMWTGAAATATGTGATGGGATTTTTAAATGTCTCAGGGGTTGCCAGCCATTATATGAATTATATTAATGGTCATTATCCCAAAATAATCAATCAAAAATATTGTAAAGTGGCTCATAGTGTTTCGGTTAACAAGTGGAACCCCATTTCTAACAATGATGAAGTAGGAGATCCATTTTTTGGCTTTGATGATGCAAAGGGTCTACTGTATTCCTCTGCTACCTTATCCCCTCATACATCTGAACTAGGTGCTTTATTGAATGATCCACAGCAATGGTATGGGACATTTTTTAGGGCCCATCAAATGGGTGTTATGCAAATGCTCTCAGAAAATGACGAGGAGCTCATCTATGAAAGAGGAGGTGAAACAGAGAAAATGCAAAAATATGTCCAAGTTTCATCTCAGTCTCTCAGATGTCTTGGAGAACCACTGACTCAGGGATTTCTTAGACTAATCATGAATTGTCCTCCACATGTAGTCTGGAAAAATCCTGTGAGATTCTCAGGCTCTGTGTGTATGGCACTTGATATCAAATTTCCATCAATTAAACCAGAATTTGATGGTCACTCCAATATAGCTATTTACCAACTAGGTGATTTTAAGTCCCTCGAGCATGAAAATAGGTACCCATATCTGCATTATGACAGTGGCAGGCAATATGCTGCTATTTTACATGCATTGGACTTTTTAATGGCTATATTGTTACCTGGTGCTCTGACTGGAGTATCGGCTGTCAAGGTGAATGAATGCATGGGCAGTAAAATCTCTGCTGTGTCTGGAAATTCTGGAATAGTTACATCAATTGGGGCACTGCCTTTACATGTAGTTCAGAAACTGTTACCATTTAAATCAAAAAATGTAAAACACAACTCTAAAATAATACAACAACATTTTCTAAATATAATGGCTCCGGTTGTTCTGATAGCAGTGAACTTCAGTGAGGATTTGGAAGCTGCTGAACACTTAAATGTTGCTTGTGAGACATTTGGCTGCCCACTACATTATTTTGGTAGAAGAACTGCAAGTAAAGGATTGATTGTGACAGCTAAAAAAGATACTTCTATCCAAAATGACTTTGAAGACCCAGCAGCTGCTCACATAAGATTAAAACAATTCAAAAACAGATATCCACTAACAACACACCCTAAATTTAAACATCCTATTCTTAAGAAAACTGCCCTAGCCTATTGGCAAACACCTGGAGTAAAAAATACACTAGAAACAATTTTTAGAAAACAAACATTGGAATTCTGGAACTCACTTGATTTGAAAACAACATTGTACAAGATTTTAGAACACCCTTCAGTGGGATGCAAGGACTTTATTGTGAAACATATGGACAGATGTATTTCTGGGAGAGTTGCCAGACAGCCTGGAGTGGGTCCACGTGATACACCAATTTCAGACTACAGTGTATTAGCAGTTAATCCTACCAGGAACAATAGTAAAGATCCCTATTTATGGAATCAAGCAAATATCACTCCAAAATATTATGTTAGTGAGGAAAACATAGTTTCTGGGTACTGCAGTGCAATTGGTGAACGTACCCCCCTGGCCCTAAATTTCCCTAAAGATGCAATCATGGTATCCATCACAGAAGCTCTTATGAGTTTAATCATGGCACCAATAAAGTCAGTCAGTGATATTGTCATAAGTTTAGCCATGACCCTACCACAAAACAAGGCATATCAGACTGAGATAGATAAACTACTCAGATACTGTACATACTTTTGTTCAGAAATTGGAATTAGTTGTACATATACATCATGCACCAGCTCAAATCTTACACCTGAAGATCAAATGAGGAGCAAAGATGTGAGATCCTTTGTGGCAACAGCATGTGCACCTTGTGAAGATGTTTCCCAAGGTGTCACTCCAGACATTAAAAGATATGGGTCCTCACTCATTTGGTTACCTGCTTCCAATGATTACCTTCATCATTCTTCTATCATACAGCAAGTGACTAAAGCCCCGCAAGAATATTCTGAATCAATTCCAAACATTGATCCAACATATGTTTCAAAGCTTCTTACTTCTATTTTACTTTTGAAAAAACAGGGTCTCATATTATCAGGACATGATGTCAGTGATGGTGGCCCCTGGACAACTGTTTTTGAGATGGCTCTGGCTGGAAATAAACCAGTTGACATAGTTGTGCCCCCAGAAGAAAATGCCATACAGTTTTTAGCCTCAGAGACACCTGGTATAATAATTGAAGTACCTAAAGTGCATGCATACTCTGTGGTGGAAACACTTAGATCAAATGGACTGAGACAACATCTTATAGGTAAAGTGAGCACTGAGTCTGACAAGCCAGTGATACAAATATTGCAGGATGAAATTCTCATCTTTTCTGAGGGCCTCAATGCTCTGGAGAGTTTCTGGAAAAGGTTTTCTAATGCACAGGAACGTTTAACCAGCCAAGGCATTACAGAGGTACTACCAAATGAAGATTATGGTAACAATGAGATGTCACTAACAAATGAAGTCCTCAAAATGTTGGAGATGAGACAAAATTTTAGTGATGGGGCCCCATTAACTATAGAACCTTACACACTTTTTAGCAAACCAAGTGTCACACATAAGGTTCTCATACATCAACTCCCAGGAAGTCCTGTGCCAGAAGGATTACTGTCATCATTGTATTGTGCAGGTTTTCAACCCATGCTGTATTCCACAGTTCATTTTGGGGATGACCTTAAACCCACCGTTGATTTAAAGGATGTGTGGGGGGTTTGTATCATCGGAAACAGCAATATTGAGGATGAAAATCTTGGAGACCGGGCTATGACCACCTTTGTAAAAAGCAGAAACATGGACAGAGATCTCAGAAGGTTGTTGGCCAGAACAAATACCTTCTGTCTGGGCATAGGCTCATTGGCATGCGAAGTGCTTTTCCAATACAAGGTGTTGGGATACCATGGAAAGAGCAACACTTACATGAAGTGTATCCCAAATGCCAGTCGGAAATTTGAGTCTAGATGGCTGAATTTTTATGTTCCAGAAAACACAAGAGCTATTGCTTTTCAAAGCCTAAAAAACAGCCTCATACCAGGCTGGATTCAGGGAACCCGACTGGGATTTTCTCACCCTCATCCTAACATTTTTAACAAGATGGAAGAAAATGGTATGGTTGCCACTCAGTATTATGGTCCAAAAGTGATCTCAGGACCTGCTATGAAATATCCCAGAAACCCAACAGCAAACATCCCAGTATCTGGAATTTGTTCTTATGATGGAAGGATTTTGGCGCTGCTTCATGACCCCTCTCTAAGTTTCAACTTATGGCAGTGGCCACACTTGCCAAACAGCAATGTTCCTTATAAAGTTTCTCCATGGAAACTGATGTTCTATGATCTGCACTACTGGGGTCTGAAAGTAAGAAGACAAGAAACAATGCCATCTAAACTTGTTGACCCCATTGGTAGTGTAACACTCTAGGTATGATTTTTTTTGGTTGTGGGTTTATATGGTCTAATCTTTCTGTTTCCATCCAATGAGCAGCAAGAAGATTTTTATCAAGCTTTTAGACCTGAGGCCAGAATGTCACCTGTGGTAATTACAGAGTTTATGTCCATATGATTTAGTATGAAGCTTGAAAAAATGAAATAATTATTTTTATTATCAATATGGCTAACCACCTTCATTTTATTTTACTGTTTCAGTACAATGGTACAGAAATTTTAACTGTGAAATTAAACATTAGACTTACAAATAGTGAGTAATAGAATATCTCTGTGCCACATGTTAAATCAAAACACATCCTGTTTGTGCAGGAAACATATTAAGTGAGACATTAAAAAGAAATGTCTGGTTCACTACTGTTTTGTTTTTAAATGCAGCATTTAAATGTAGTCTGTATATAGGTCTTTCAAGTTACTGCAGGCCTGGAGTTATCTATCAAGCATGGAAGAGCTACTAGAAGCTAACATGAGCCACAATTTGAATCTTCGACTTTGAAGAGATGACAAGGTTGTTTTGGAAGACAATCACAACAGTTTTGGAACCTACAGAGAATTATGACCTAACTCCAGACGAGGGTCTTATGGTGTGGCTTGTGCAACATTGTCTCAATGAGAACATGATACCCATTGGAAACATGATCTTTCAGATGCCAGAACATCCAGGAAAAACTGACAATGAACACATACAGGATGTGATGGAAGTGGTGTATTCTGCCAATTCTGATGGAAAAGAGAGTTGGGGGCGTCTGCTGGCAGCTATAGCTTTCATCTGCCTTTACATCAAATACATGATGAATAATACCTGTAACACCAGAACATCTTTTGCAAAACTGTTGAGCAAATTTTATGTGGAAGAAAGACTACCTTGGTTAATTTCTATAGGGGGGATAAGTAAAGGATTAAGAAACAAATTTCCTTGGTGTTGGGTCTGGTGTTATTTTAAATATAATTTTTTTACAAGGTTCATAAAACACTGAAATAAACTGCTTAATAACTCAACTGATTGTGGTTTCAGTTTCTTAAACCAGAATACAGGACAACTAAACTCAAGGAGTAGTTGTATAGGTTTATATATAATAAGAATCGGTAGGGGCAAGATCCATTCTACCTGAACTGCTAACAGGGGTTGAGTTTGTAGAGTAGCACTTCTGTATACGTTTTTTTCGAAGTGATTGTGTTCACAGACAAAAAGACATGGCTTCAAAAACTAATCAAGGTCAGGGTGGTGAGGATAATATCGCATCAAGAGCCCCTCTTGGTCCATGTGGGTACTTATACTTTTATGAGACAGAAACATTTCCTGTTGAAGAAGCATCTGTCTTAGGTAATCTTCCAGTAGGTGGCAAAGTCTTATCACTGCCTCTGCTGTATGGTCTGACTGTTGAGCGAGACTTTCCTCTGAATGTCAAGGTGTTATACAAGAAGATGGATGTAACTACCGTGTCTGTGAAAGTCTCATCTTATCACAGACAGGTTATCATTTTCCACAATGCTCATGTCTTCAGTCCCATATTTCTAGGACCTGGATTGGAGGAACTGTGTGCCCAAGCCAGAACTATGTTTGGCTATCCTACATTTAAACCTTCACAGAACCTGAAAAATTATTTAGATGTATGTGACCTTTGCCCTGAACTACCTCTAAGAGAAAAATATATTGGTGGTGTGGTAGTTACTGAGGGATTTAAGGAAAGACTTTACCATGGTCAGTTAGTGCCTCTGGTAGCTCAGATGGAAAAAGTCTATGTGGGTCCCTGTGAGGCACTCAAAATCCCACTGTATGATAGTGACCTATTTGCCAAGCATGGCACACAGGGCAGCTTGAATAAATTGTATTCTGAAGAGATCAGCAGATACCTTTATGAGTCTCTCTACACTGGACTTTGTCAAACTTTAAGAATCAGGGATGTTGAGTCTGTCATACAGGGCATGGAAAAACAATTTTTACAGGAAAGATATAAACTTCCAAAAGTGGTTTTCCAGAAAGAATTTGCTACACAGTCACTTAAAGGTCAAGATGCATCATCAAGTATGATTATTGATAGTGCTGTCACAGAACTAGCCCTGAGTTATGGTACCTCATTTATAGAATCACCACATGATTACAGTGAAGTTATGGATTACGAAAAGTGGCCAATTTTCAACAATTGTAGTACTAGGGAGGAAAGAATTCAAGCATTGATGGAATGGAATGCAAAACAATCTGTCCACATTCACACACAACTCTTTTCCACAAATTCAATCTTGTACCTGGCAAAAATTCAAAAAAATATTACAAGAACCAAGGGTGAAACGGTGGCGTACAATGAGTACTTTTTGCAGCACGGGCTTGGCCATCTTTCCGAAGCTACTCAAAAGGAAAATGGAGAACATGGGTTCAAAGGCATTCCAGGCACCCTCCTTAATGGAAACTCTTATGATCTACATCATCTAGTTTATGCGGCGTCATTCTCACCCCATCTACTGGCCAGATATTGTTATTACCTACAGTTCTGTCAACATCAAAAATGTTCCACCAACCAATCATATAACATAGCCCACTATGTTGGCACAGCAGCAAATTCTCAATTTTGTGACGTTTGTAAGGGCTCCTGTCCGACCACTTGCATCCAAACTTTGTTTTATAGGCTTAAGGACAGATTTCCTCCAGTTGTAACATCACAGAGAAGGGATCCTTATGTTATAACAGGAGTGGCAGGGKKGKAYCTCCTGGGAAATTTCGCAAGCTTCAGAGAAAAAGAAGAAGATGGACAAGCTGAGGAGGTTCAGAGGTATACCTACTGGCAATTGACACAAACTCTTCTGGAAAAACTGGAGGCTATGGGAATTAAGGATGGTCAAGAAGAAACACAGCCTGTTATCAGAGATATATCCAGTTTTCTCAAGGTTTTCAGAGATATTGATGCAACAGTTGAGGTTGAGACGTTAAAATTTATAAATAATATGGTCAAAAATAATGTAAATTTTAGAGAAAATGTGAAGGCTATTCACCATATTATGCAATACTGTTGTAATGTTTATGTCCAACCACCCTGTCCCATATTCTTACAGCTATTTTATAGAACAATCTTAACATTGATACAAGACATCAGTTTGCCAACATGTATGATCTACGAGCAGGAAAACCCAGCAATGGGAATGGGGCCAAGTGAATGGATGAAAATGCACTATCAAACCCTCTGGACAAATTTCAAAAACTCATGCTTTGACAAAGGTGTTCTCACAGGAACAGAGTATAAGGTAGTGCATAATGATATGTTTTGTGATTTTTTTGATACAGAGGCTGCTGTGAATGGAATACATTCTCCCACCAAAGTTCAAATAAGGATCGCAAAGGCCCTTATGATAGTCCCAAAAAACTTTAAAATAAAAAACAGAATAATATTTTCAAATTCTTCAGCAACAGAAACCATTCAGAGTGGATTCATAAAGTCATCCACTAAAAAGAATGATTATATTATTACAGGACCTTTTATGAAATTTTTAAACACCTATCACAGAACCCTTTTTCCCAAGGCCAAAATATCATCCCTTCACCTGTGGTACACGTTCACTCAAAAGAGACAAATGCCTCTAATTTCAGATATTCCAAAGGAGCAACTGGTGGAGTTGGCCAACTACATAGACCACAGCAGCAAACTGTATGATGAGATAAATGTTCTGGATGTTACCCCAGACTCATTAGTCACCTATGCAAAATTAAAACTCAATAACTCTATCTTGCGAGCATGTGGACAGACACAGTTTTATGCCACAACTCTGCACTGCTTGGTGCCAAAAATACAGAATGTTGGAGCAAGTGAATACCCCCATGTATTGGGGGAAAATGTAATCAACAGCCCTGAAGAATATCTCCAGAAAATCAAAGCCATGTCAGCCACCACTATCCAGACAACTTTAAGGGAAAATATAGCTACTGTGGGAAGGATGAGACCTATCATCACTGTGCCTGTGGTGGTTAATAAATACACAGGAATCAATGGGAATAACCAAATATTTCACTGTGGAAACCTTGGTTACTTCTTAGGCAGAGGAGTAGATAAAAATTTGATTCCAGACACCAACTCTCTCAAAAAACAAAGTGGTTGTTCCTTCATGAGAAAAAGACATGTGTTTATGACTCCATTGGTAGACTCTCTTATTAAAAAGACAGCCAGTGGTTCCTTTGCATCCTTTGAAATAGAGAATATTAAGAAAAATATTCAAGTTATATTAAGTGAAACAAACAGCAAGTCTGTGTTCACAGATGTGATTTTAGAGTTGGTAAAGGGGCTGGGAGCTGCCTGTGAAAACTTGACTGATGAGGATTTAGAATATTATTTGGGACCTTACTGTATAATCTCCGAGGAAATTAACAACAGGCTGCAAAAACTGACTCACAGAGGAGGCCTCTGGACCACGGACTGGGCCAGTGGTTTACTTCAAGGTGAACAGTCTGAGGAAGACCTGGATGAACTTGAGTTTATTGAAGTTGAGGAGCAGGGAGCATATAACCCTCCTGAGGAGTTAATTCAAACTCAGACCACAACCTCACTGGTGGCTGGTAGAAAGAGAAAACTAAACACAATTTTAAGTGATCTGGATTTGTAGCCATGGCTAAGGAACTGGCTGCTGTTTACTCTCAGGTTCTTGGTCTAGCCCTAGATGTCAGTCTACTTACATTCTCTGACCCGCGCCTGATTGATGAAACAGTGCTGGCACAGAATAAAGAAAAGATTAGAGGTTTACAGACAAACTTGGTCCCTCTCCTGAAAATTCAGAACCAAATTGAAACATGTTCTCTGTCTCTTGAGCTTCAGCACTTGATAGATAACCTTTATGTGGAAATTGAAAAAATGGAATCCTGTATCAATCTGGTGACTGACCCTGCCGAGTTTTTTGAGAGATTTCATCTCTTAGATGCTTGTGATTCACACTTAAGTTCTGTGATAGAGTTTTATGGTGGTTGTCGCATAAGTATGTCCCTGTCCATAATAAATGACATTGAAATCTTCTTCAAAAGACTCAATAGTGTGTTTTACTGCATTCCAGCAAAAAATGGATTGAAAATCCTAGATGAGGTTTTGTTTTTTATGTCAAAGCTCAGGGGTGTGTCTCCGGTGCCATCGCCTAATCTCTACCTCTCTTCTCTCCCCTGTATTGAATGCATTCAGGAACTAGCAATGCTCCCAAATCAGGGTGAATACATTTTATCTATGCTGAATAGCATTAACTGTAATCATATATGTAAACAAGTAAAATCTGAACCGGTGATGGGTCTTTTTGAGAATGAATTAAAGCAATTAGGAATCCACTTAAAAGGTTCTGTGGAGTTTGTAGAAAATCCACCAAACGAAAATGAGTTTGAAAAAATGAAGGAAGTATCCTTGAATGCCCTTAAAAACCATACAATATTTGAAAAAATCAGCGACACAATTTTAGAATTATCAAATTTGATTTATTGGAATTCTGGTAACAAGAAAGTGTCAGATCCCCACACCTCTTACTCTGAAATGGCAAAGCTCATGGCACATGAGGCCCAGATGCATTCTTCCAGAGAATATCTGTCAAAAAGGCTTAAAATACCACACACTACCAGACATTTTTTTGATGAATATAAGCCATACCCTCTAGAGTCATTGTTCTGTGGTGGAATTTTTAATTCTATTGATGACACAATAGACTCACTCAAAAAAGATTGTTCTTCAACCTTTCTTAAGAAAGCAAACTACCAAAACATAATTAAGAGACAAAATGAGCTTTTTGTGAGGCTCAGCAACATTTTGAAGGAGCCTCAGGATGAATATGTCTCTGAGGCAAATGCAGAAGCTCGTGTTACACACGCTCCAGAAACACACAGTAAAGAACAGGTTGTTGTTGATGCCAGAATGAGGAAAGAATCATACATTCAAAAAATCATCAAGGATGGACTGAAACAATTATATGATTGTCTGGAGACACAGGGACAGGTTTTATCCAACACTCTTTGTCTGAGAATATGGGGATCTGCCCTGTATGAGGAAGCATCTAAATTAAAAAATCATTTTTTATTTAGAGGTCAGTTTACTGCTATGGCCCTTCATGATTGTTTATCTGAAAGTTCAACCAGGTTTGAAAGTTCAAAATATGTGAAAAACTCACTATACATACAGAAACTAAGCCAAGAACACATTGACTCACTGACAATGAAATTTTATTCCATGATTACCGGTCCCCTGACGTCCAACTGTAACCACTTCCCAATTCCAGGCAATGTGTCACTAGCATATTGTTTGGATGCTGCTGGGGTTATGCCACACCAAAAAATGGTTATAACTGAGATGATCTGGCCCACAATAAGTGCAAAGGATTGGATAGATCCAAACTTCAATCAATTTTATTCAATTAAATCCACAGATTTGAATGGAGTTCAAAAGGAAGTGTGGGAGTACATCAGAGAGTTAGTGCTGTCAGTCTCATTATATAACAGGACTTGGGAAAAGACTTTGAATGTCTATACCTCAACTGACCTATATGGCAACTGTTTCAGCAATACCCCATCCACCTTGAAATGTGGCATTTATTTGACCTATGAAGAGTCAGTTCCCCTAATTCTTATATATAAACAAGAAGGCTGGATATTTAAAGATTTATATGCACTTCTGTACCATCATCTACAGCTAAGTGGTCAACACGGCTTCCAAGCAGAAGTTCCCCAAGATGTGTAGCTGGAAGACCATATTGCTAGTCATTATCATTGTTACCATGCAAACCACAGTAAATCCACAGAGTACTTATTTCATTTCCACCCCAAACCCAGAAGACAGTACTGCCTCTGAAGCAAGCAAAGAAATCTCCAAGAATCCATTCTTTCTTTATAGGGTGTGTGGTGCTCCAGCTACCGGTGACCTCTTCAGATTTCCCATGGAATATGAATGTCCAGAAACAGCTGGAATGGTTCACAATGAAGGAATATTGCTTGTATACAAAACCAATATAGTCCCTTACATCTTTCCTGTTAGGAAATACAAAAAAACTGTGACCACAAGCACAGTCTACAAAGGCTTTTATGAGGTGGCTGTTACCAATCAACACAGCTTCAGTTATTCTATTCCACTCTATGAAATCAAACACATTGATTCTATTTATCAGTGCTTCAGTGGAATTAAAGTTACCATCAATGGTGTAGAAAACAGTTATTATGACCGTGATGGTATTAACCAGACTGTCTTTCTGCAACCGAGAGAAGGCCTTACAGTCTCTATCAAAAGATATTCCAGTCAGCCATCATTTTACACTGAGCCTGGATGGCTGTGGGGGACATACAGGACAAGAACTACAGTAAACTGTGAAGTAACTGACATGATGGCCAGATCTGCACCCCCATTCCAATATTTTGTGACATCGGCTGGAGATACTGTGGAGACATCTCCATTTAGTACCATGGACAGTGGGAACAATGAACCATCTGCTCTAAAACAAGGAAGAAAGTTCTTGGAGAACAATCACACCATTGTGGAGTTTAATAACAGAGGTGTATTTCCAACACCAGAAAACAGATTTTTTTATGATAATGGTGACTATGTTGTATCTTGGAAAAGTGAGAACAATACAACTGCTCACTGTTCCCTGGCCCTGTGGAAAGGGTTTGATCAGGCCATTCAAACAACTCATTCCCACAGCCATCACTTTGTGGCTAATCAGGCCACAGCTTCTTTTACTACAAACTTAACACAAGAAACTGATTTTATTAACAAATATTCATGTGTGGAGAGTGAAATAAAGGAGGAAATTCGCAAAAGGCTTGAAAAGATTTCAAAAACTCACACACAAAATGGAAGTGTCGAATATTACAGGACAGAAGGCAACCTTTTCCTAGTTTGGCAGCCAGTAATGCCCCTCACTTTAAAGGAGACAGAATCTGTTGTCAACAGCACTAGTGCTCCAGGTAATCTAACCACCCCAGAGGTCAGCAGATCACTTAGGGGAAGGAGACAAAACCCGAGCGAAGATGGAAGTGTGGACAACCTTTTTACTGCCCAGGTTCAATTTGCATATGACAAACTCAGAAGTGGAATTAACAGAATCCTTGAAGAATTATCTACCAGCTGGTGTAGAGAACAACAAAGGAGCTTGGCTATGTGGTATGAACTGAGCAAAATAAATCCAACCAGTGTCATGTCAGCAATTTATGGAAAACCTGTGGCAGCTAAGAGTGTGGGTGATGCCATTCTGGTTTCAGAATGTGTGTTTATCGATCAAAAAAGTGTTTCTCTGCATAAAAGTCTTAAAATACCATACAATCCAGACATTTGCTACTCCAGGCCTCCAATAACATTTAAGTTCAACAACGGGAGTACACCATTTACAGGACAATTGGGGAAAAGAAATGAGATAGCTTTGAACCCAACTTCTTTAACTTTTTACCCTTTAATTTCATTTTTGTACTCCATGGGTGTTCAGATGGAGAAGTTTTYTTTTYWKCMGCTTTWTWATTATARKTYATY
>DmadHVLS_Contig_2
ATATAAATCATAAGTCTTATTTTTTGCCACTAAAAATACTAGATTGCCAATCTCCAGGGTGGTGCACATTGAAGAAGTTAACACAAAAATAAACATTAAGTTTCTATTATTCACATGTTGATGTTTATTTTCTGTCTGATACATGATGGAATGAATTTCAAGCAGGCTCTTCCTCTCAATATCAGAAAGAGAAAAGGAMAAGACATAGTTGTTGTATATTTTTTCAACAAGTTTTGATAGTCCATAAAATGTTCTGTTAATCAAAGGTTCAAAGGGACTGCCCATTTTAAACATATCTAGTATTATTGTCTGTTGTTTAGATTCAATTTTGACAATGTCTTCAATTGGAGCATTATGGGCCTGAGTTGCTGCTAGTCTTGCCAAGGTGTGTGAGATAAAACCTTTAACATACATTGTAGGAAAACATGCTTGCATCATTTCACGAAGAAGCTGTAGCTCAACCATATGTTTTGTTACACAGGACATATCAATAAATCTTTTCTCTTGAAGTCTGGAAGCAACAATGAAGTGAGATGCCAGTGTTTTAAAAACAAATGTTATAAACCTTGTATCCAAGCTTGGTATTTTGCAAAGCCCTTCAACTTCAACTCTCACCATCTCATCTTGGAGCTGTTTTATCAGCCTCAATGGATGAGTGTCAACTACAGTTGTGAACATGTTTCCATAATCTGGGTCAAAATAATTTAAAATGTGTGACTGATCTTGATATGTAACAATAACAGCCATACTATACTCATCATTCTTAGCTACCACCACATCTTCATAGACCATAAAACCTTTCATGGCAGGAAGCATTTCATTTTTACCCATTAATATGGTGAGGAAATGAGAAACACCAGAAGTTTCCTCTCTAATTAGAGTGAGAGATACAAAGTTTCTGGTTATAAATCCAACCAATTGGTAGTTGCCATCAATAAAAGAGAAGGCCCAGTACACAGCGTGATCCCTCAAGGTATAAAACAGATCATGGATAGGAATAGATGTTCCAAATATGGGGCTGATGTAAAAAAATAATTCTTGTAATATTTTCTCAGAAGGGATGGCAAAGTCTCCAAGGTATCCAGGAAACCTCTCTGGATCTATGTGTAAGACATCTGGCCTTTCAGTTTCGGTATCGGTGGGCTGACATACATGCTGCTTGTCCTTGGTAGTTGACAAAAAGGGGTGCTTCTCGATCTTATAGATATGTCTATGTTTGGTCAGAGTCGTCAGTAACTCCTCAGTAACATTTGCTTCTTCCCATAACAGATGTACAACAGATATTGGCATGATAGACAAAATCTTTGTCCAGTTTAAAAAGTACACATCATCTGGCCTGTCATAAAACACTATCTGCACAAACTGTTTATCTCCCCTGATGGAAGGCCAGTCCAAAGTGGGCTTAGACAATGTGAACTTTGTTTTTCTTTGTAAACTTTTTTCTGTAGTCATAGATAGTGAAGTAGATGTCCATTGCGCAGAGGGAAATGATGTCTCTCCAAAAGGGGCTGGCGAGGGGTGAATAATTGCAGAGTTCTGGGTAGAGATCGGTGGTGTACTTGTTAAGGATGGTAAAGAAGATATTACACTAAAAAAACACGAAAAACTTATGGCTATACCTAGCCACCGCAGCTACCTCTATCCTTGTTATGGAACTCTTAAAATACTTTATGACACATGTGGAAATTTCAGAAATTGCAAAGCTGGCCAATATACCAACCAGAAGAGTCTTGACTGACGGTCAGCAGCTCAGAGTATTTTCATGCCTGCTAGCAGCGGCTAGAGGAGAAAACTACATACTCCCAACATCTCATACAACCAACACTGATGGATACCAGGGCGCCACTGTTATCAGCCCACTTCCTGGATTTTACAACACCCCCGTTCTAGTAGTAGACTTTGCCAGCCTCTACCCAAGCATTATACAGGCACACAACCTGTGTTACTCTACCCTGATCACCGATGAGAATCTACACCTTCACCCACATTTAGGTGCAGATGACTATGAGACTTTCCACCTCAGCTCGGGCCTGGTTCATTTTGTTAAAAAGCACGTATCTGTATCTTTACTGGCCAAACTGTTAACTGTGTGGCTTGCAAAGAGAAAATCCATCAGGAAAGAGCTGGCCCAGTGCACAGACCCTGTGATGAGAACCATCCTTGATAAGCAGCAACTAGCCATAAAATGTACCTGCAATGCAGTATATGGATTTACAGGAGTTGCTTCAGGCCTACTTCCTTGTGTTAAAATCGCAGAGACTGTGACTTTACAAGGAAGAAATATGCTTGAAAAATCTAGAAGCTTTATTGAGAGCCTGTCTCCAATAACACTATGTAATCTTGTACCTGAACAATTTGAATGTGAATCCAATGCTAGGTTTAGGGTGATTTATGGAGACACAGATTCTCTGTTTATAGAATGTATAGGCTACCCCATAGAATCTGTCCTTACTTTCTGTGATAGTTTAGCAGCTGCCACCACAAGGTCTCTTTTTACAAGTCCTATAAAATTAGAGGCTGAAAAAACATTTCAGTGTCTGTTATTGTTGACAAAAAAAAGATATATTGGAATTTTATCTAACAATAAACTAATCATGAAGGGTGTTGATTTGATAAGAAAGACTGCCTGTAAGTTCATTCAGCAGAAATGCACAGAGATTTTGGATCTTGTCTTAAAAGATCAGGAAGTTAAGGAGGCTGCCCAGTTCTTGGGCAGGAATAAAACTGATTTGGTGTATTCAGAAGGTCTTCCAGTAGGATTTTTAAAGATTATAGACGTCTTAAATGACTGTTACAGTCAATTAACACAAGGACTCGTCCCCATTGACAACCTGACCTTCTCAACAGAGCTCAGTAGACCAATTACAGCTTACAAGACAACATCCCTACCACATCTTCAAGTTTATCAGAAAATTTTAAGCAGAAATGAAGAGCCACCCCAAGTTCATGATAGAATTCCTTATGTTTTCATTAAGTCTCATGGCAGTAAGAAGTCTGACATCCTACACGACGCTCTTCCGATCTAGCAAAATAAAATTCCAATCGCTGCTAATCTATATTTTGATAAAGTGGTCCATGGAGCTGCCAAAATTTTGCAGTGTATCTTTGAAGAT
>DmadHVLS_Contig_3
CCCATACACAGCGAGCTTTCCTTGCATCCTGGTTCTTCTGCTCTATCTGTTTGCTGCCAGACACTTAAAGAGGTCGTTGGAGTCTGGCAATGGAAACTCCGCCCCCAAGGTAAAGTTTATAAGGTTTACCCAGCACCTAAGCTACTTTTCTTAATTAAATCAAAGTGTATACCATCTGTGTTATGTCTTTATCAGGTATGGAGAATGCAGCAGAACAGATAACAATTTTAGAGTGGAAAATAAAAGTACAAAATAGTAAGTTCATATTTACAAATTTTACTGAGATTGTTTTGCTTGATCATAGTTGTCAGCCACACTATTTTCTTGAGTTGCCAGTATGTTTAAATGATCTTCTGCACAAATGGGTAAATTTTGGCCTAGTTCCCTCGCTTACTCACTTCCCTATTTTTWCCGGCTGCATCGCCTCGCTGTTGCAAGCAGACCCAGGCAATTGTGAGGKGACTGTTCTTCCCCAGCACTTAGTCAATTATGACAAGCAAATAACAGTTTGCATTAAAACAAAGCTTCACAAAATCAGACCATTAAGCATCAAATTTGTTGTTCTTTTTCTGTCATCTTTGCGGAGAGCAGACATATGTGCCTACATTCCAACAAATTTCACAAAGCCTGACCTCACCCAGTTAGCCACTCAATCACAGATTAATGATACTCAAGATATCTTGGTGACAGGCATAGCCTACAAAACACACAATCAAAGCTACAGCCTGTATCTCAAACCCTCAACTCTCAGCCAATTTTTTACTATCAAGAACATAGAACTTAAAACCATAGATGGATTTCACACCCCCGAAATATCCACTTTAAAAAGTGTTTCATTTGAGTCCTTACCTTCACATGGGATGTATCATGTTATGATTCAGACTCTGGACTCTCACAAAGCAGCCACTCTACAAGTTGAATTTATAGTCCAGTTCAGAGGAACACCCACACGCATTGTGTTTGCTCATTGGTTGGCCTTGATAGAGAGTCCACTAGGGGGACCCATGCTACCCATGTACTGCGACTTAGAAAAAACTTTGGAACCTGGAGGCAGCACAACACTTAAAGTTAAGTCTATTTTTAGTGAGGGATTTTCAGGCACAGGCGTTCCGGTGTTTCTTGTTGCTCCAGTTGCAGGCATTAATAGAGAGCTTATAGTTCAATCTGCTACATGGCACACAGTGTCACAACTGAGTTTCAGTGTTTTAAACCCCACCAAGAAAACACTCATTATAAAAAGAAACAGTCTATTGGCCCTGGCAATACCAGCATTCACGATCACAAATCCACATAGAGCGTCCCTGGGCATACAAGGACCTTACTGGTGTGAGCAGGAAAATAGATTATATTGGGGAGACATAAAAATTACCTCAGCTGTGGGACTGATCAGCTTTAACTGTCATTTAGCTTTAAAAGAAAGACTCTCCGAAGAAGCTATGATTTTTTGAGTCTCTGGCCACACCCATGTATATTATTTTCCCTGCTGGACTCTCCACCTCAATAACACCTGCAGATCTAATGGAGCGCGGGCTTCGGGTAAGGGGGTCTTGGAAAACCCTCAGTCTTAAAAGATATAAAGAGTCTAAATTCCACAAGGGCTATTGGCATTTTTCTATCTTTGAATCATACATTACAGTTACCAACAAAAAAGAAATCAATCTCTTAATACAGGATGAATTTCTGCCTCCATGTCCCAGCATTGGGTCCATTATCACCAGTAAAATACCTGGCTTTGAACTCGCACAGCAGGGTTTTGGTGGCCATTACACCAAACTGATTTTCATGGTATTTGGGGACTCTAGAAATCCAGTGGCCATATCACCCCTTTTTGTGGATAATCCAGAAAAAGACATTTTATTCAAAATCCAGAGAAAGAGAAGCATCACACTACCTCCAAATATTTTAAAGATTATGATTGTTCCAGTCATAGCCACAAAAATTAATGGACTGTATTTGCAGTGTGCTAAGGATAGAAACCCACCCCGAGTTACCAATACATGTGCACAAGAGGCTGTACACTTAACAGCTAAAGAACCTCAGGTCTACTTAACAGGGCGACTGGTGTTAGATGACCGGAAATCATTACCATACTTGGTAGCCCAAAAAACAAAGACCTTGGAGAAGAAGTATTGTAGGATTCACACAACCCAGAACAGCGTCTGTTGTGTTAACTCAGTTAAAATTGGTGGCCAGCATGCAAGATTTTCAATGGGACGTTTCCGTGAACTCTCAAAGTTTACTGATGTTGTGCATTTGGGAATTACTATGTGTGATTCAGCCCTTATTGCCTTCAAATACAACCCCTTTCTGTTACAGCTCTGGAACTGGGACACTTCGACCATCCCAATTACTTATGTGGGTCCTACTGTTACACTGCCATCCAAATGCTCATGTGAGGTACTTTACAACAATTCCTACTCCTCTCAAGTCCCGGATCTCACTGCCATTCTTTACAATTCCCCAGCAAATAAGGATGTACAGATAACAGAGACAGAGTGGCTTCCTCTGAAACCAGTACGGATAATGCTGTCAAATTTATCAACTCAAACTTTTCAACTAAAGTCTGGATATCCACTGGCCCTTGCCTTCTTCTTTATTGTACCTGAVCTTCCCATGGAAAACTTTCTGCCTATATCTATGTTAGATAAGCTAACTACTGCAATCAAAATGCCTGGAAACATTAGGGCGAACGCTGCTAAACTTCC
>DmadHVLS_Contig_4
TAATTATAGTTCATCAGTTCACAGCACTCATAGGGATCATCCTCAGTTTGTTCTGAATCCCTGGGAGTAACATCTGGGGAGATGGGATGAGGTGGAGAGGGGGGCCGTGGAGTGAAATGAGTATTTGAAGATACACTATAGGTATCATGCAAACTATTAGAGTGTTGGATGTCTTTTTCACGGGAGATTGTTGATCTGGGTAGTAGATCTCCTAAAGCATTTGAGGGAGCCAAGAGAGGAGGCCACACAGGACGTTGGTATAGATCAATATCATACTTTACCAAGCATTGTGCACTTCTTGGAGGTTTGGGTGGACATACTGATGCACACTGAACATCTTTTCTCTGTTTAGGGAACAATTCTTCCCATTCCTCCTCTTCTAAGGAACTGCCATCCGTGTCAGCAGAATCAGTATCCTCAAAATCAAGTACCTTTTTCTTATTGTGTTTAATCATATCCCAAGAAACAACTTCACCATCACAAGAAGAGGATTGATACCCCCCTTCAGCCATGTGCCACAAGTTGTTGGTAAAGAGCAAAGAGGTTCTAAATTCTTTACCAGCTAGAAGAAAAAAAGCTGGAGACAAGGCTCACTTTAATTGTTACAAGAAAATGTTGGGATGTTCAACCTTGCCACCACTTTTTAAGTTTTTATCAATGCCACCTCCCTGTACAGGTAAGGCAACTCTAGAAGTTTTCTTTGAGGTAACTCTGGGATGTAGAAGAGCAGACTGTGTTATGTTATTAAGCTGTGAAAAGTTGAAATACTGTTTTGTAATTGAATTCAAAACATGTATGACAAAAACCACTAATATGTACAATGAAGTGCGTCAGTCACAAAGGATCCAAGGTCTAAGCCAGCTGTCTGATGCTGTGAAATATATACAGAGAAGTGCCCCATTAGGCACACAATCTTGGACTGTGTTTCCATATCTGGTATTTAAGTGTCAAGGTACCCTAGAAACCATCCATACAGAAATTCCTGCTTGCTCAACAAAAACAATACAGTCAACGGGTAGAAAGTTGTCTAGTTTTTTCTTGGCAAGGGAGGATGTGGGGTTCCATAAGAAATTATACAGGAGTCACCCCAAAACAAAGATGGCCAAGAAGCATGGCTTACTGGGCCCCTCACCCACAAAATATTCTGAACATCAATCAAGATACTATACTAGAAGCAAAAAGAATTGCATTAAACTACAGAAAAATTGTCCTAAGTAGTCAAGTAACAAAAATTAAGAAAAGGCTCATTAGGGAAGAACTTGACACATTGGCAGAAAATCACATTGACAGGACAAACAATATTCTTGAAAATCTGAACAGTCTGGAACAGATTGTCAAAGATCTTACTGCAGGCAGTTTTGAGCTACCCAAAAAGATCACAAATACACCATTGATCCCTAACCCTCCAAACATCACTCAAAAAGGATTTAATGTAACTATTGTCCCGGGGGACCCAGGATTTGCTGTGGACAAAGACTTGCGTCTGGAACTAATCTCTGGACTCTATCTCCATCAAAGCCAATGGTTGCCATCTTATGGCCCATGGTATTCCAACATGACAGACATGGCTATGCAAAGAAGGGTGTTTCCCAAGGAGCTGAAGGGAAATGCAAACTTTTTAAACTCCACTTCATTAAAACTAATGAATGCAGTTCTGGAGGTTATATCTTCAACAACACAGGATGTCTTTGATGACCCTAGACATCTTTCAGACACTAATGCAGCACTATGTCTGATCAATGGCTATTACTGTCAAAAATCAGACACACCAGTGCCCACTACCTATGAACAACTGATAGATAATTTAGATTTAAAATTAGGATTGCTGGTAACAGATCTAAAACAGAACAGGTCTGCTACAGGATTTACTTATCAATATTCAAATCCCAGACAGAAACAAACAATTGCCCCATTAAACAAAAATGTGAAGTATGCAGATGACTTTTTTGGTTCTCATAAACTATATGAACTTTTTATAAGTTGTGGGATGTTACAAACTACCAAACAGACACTAGCTCCAGGACAGCAAATTTTAACTGATATAGTTTATAATATTACCAACAATATCTTTGGTGAGAACATTCCCCCATTTGCAACATACCAGTGGAATCTTAGAGTTGGATTGAAATCACTGGAAATATTTATTGTGCTTTACAGTTTATTAGAAACAGTCCAGGTGTCAGCAGGTACAAGTAATAGAAGATTACATCTACATGCTCTATTAGGATCACACTTCAGCAAACCACCCACAAGTGTCACACCACAGTTTTTTAAAAGAGGTTATATCTTTTCATTTATTGTGAAAAACTACATATTTCCAACATTGTTAAACAATCCAAACACTCCAACATCATTCCTGTTTCCTGGGATTGTTCTAATTGCATTGGAGATACAACATATCGAAACAACAGATAGTACTAGGCCATTTATAAACTTGTCTGGTAAAAAATTTAATAGTTTATTTGATATCATCAACCAAAAGTTTATACTGAAAGATCCAATTTCTCTCCTCCAAGCACAGACAACCCTAAGACTCAATATGGAAGAAGGACTAGATATGTTGTTAAGTAAAGTTTCTCCAACAACAACAGCGACAGAAATAATCAAAACACAGTTTGGTGGTGGGGATGATTATGACAAACTTTATTTTTTGGTGTTAGGTTGCCTCCCTGTAACAATGGCAGTTGTCTAAAACATAATATTATTGTTGAAAATAAAAAGATAATCTAAAGATTGTGTGTATTTTCTCTGAGAGACATTGGGATATACTTGCAATCCCTGGGTGGCTCTGAGATCCTCAACAAGCACTTCAGTAGGCCCAACATAGTCAGATGCAACACAGTGTAAGATAAATGTCTTCTGTGGAATCAAGAATCCTGCTATTATCAGATAAAGGACAAATATTTTTTGGGCAATTAACCTGACCCATGGCTCAGCTTCCTGTTTTCCCCAAAAAAGTAAACAGTAAGCAATAGCCATCAAGAGTCTGGCTGAAATTACGCTGCCCATGTTATATAGAAAGTTTCCATCAGTGATATTAGTGGGTCTAATGTGCACATGTACCTTAACTCCAAGCTGTTGCAGGATATACCTACTTAGCCCCAAAAGTAGATCAGGTTTTTTGTTGAAATATACCCACAGAGCATCCCTTTGTCCGTCACAGCTGAAATTTTCAGCAGTTACACCCATTTCAATACATCCATTATATATAATCTTCCATATTTCTATAGGTACTTTTCTGCTCAAAACAATGTCATCTCTTGCACCAGTGTTAGCAATGGATTCTCTGAGAATATAAACATTTAAAGAAAATTCATACATCTTTGTTAAAATTAGATGCAAGTATCTAAGCTCATCAGTTTCAAAGGTATTTAAAGATTTATCTTTCACCAGTTTCCACATTAATTTTTCCAATCCTTTGCTCATCTGTCTGCCCTGACACAAGTATTTTCCAAGGATAACCATGGTGGTTTATGTGACAGGTTTTGTAGATGTTGTTAACTTCCCCAAGACTGATAAATCCTTATATCTAGACACTAACCAAATATCAAGGAGCCTTCCTCTAAAAAAACCTATACCCATAAACATTGAACATCTTCAAAGCGCTAATGTGGGCTGGGTGTTTAACCTGTATCAGGTCAAATTTGGACTTTTCTGTGTAGGGGCAGTCACAGAAGTAGGCTTTTTGAACCTCCTTAATGAACTATTTGTAATTTCCCAGGTAGCCCACATTCAAAAATATGTGTTGCCTCAAGAGCCACTTGTTGAGATGCTTCACACATGGCTGCCCGGCTTGTCCCTGTCTTCCATTCACCCGGACCAAATGTTAGACGCTGGAGACACTGGGGCATTCCAACACGTTGCCCTATGTGCTCTGGGGCTAAGGAGAGGAACCGTCGCGGTGTATGGCCCCAACCCAGCGTGGTGTTTATCCAAATTTACCTCTTTAAGCGAAATGGAGGTTCAGGCAATTCAGGCTGATGTTGAGACTGTTGAACTGAATCAATTGCCAAAACCACGATGGGAAATACCTCTACAGGTCCTGATGGCCAAAGCCATCGATGCAGGCTTCATAAAAGGCAGGTTAGATATCTTGAAAGATGATAAGGGAGTGGCTGAAATTAGGAATTTCACATATTTAAAGGCCAGTGCCAATCTGTGTAGTCCAGAGACACCCTGTCCAACAACAGAGCAACAACCACCTACCATGAGTTCCAGTAGTCTTCAGAGCTCCAGTGGATGTCTCTCGTCTGAGGATATCATCCAAGTTCCACGCCACACTTTTATGACCATGTTACAAACTAACCTGGACACTCTTAGACAACAGCCATTTACACATCGCCAATTTGCAACTGACACCCCACACACTTCTCAGACGCTACCATTCGGTCCACATCAGGCATACAACCCAAATTTCCATCCAGTGGTCTATCCGGACCATCTTGGTCTGTATCATCCATTTCATGCAACCAGCTTCTCATATTCACCTCCCTATAGGAGCCCTCCCACTGCAGGGGATGGTTATGGGTGCTTTATTAATGGAACCTATTTCCCAGCTCCTCACCCAGCGAGGCCCCATAAGAGAAAAAGGGACACGGACTACGCAGAGGAGCCCATCTTCCCCGGGGAAAGGGATGGATTTGAAAAGCACTTCTCAGCACTAACAAAAAATATCTCAGAGATTCAAAATGAATTAAAGGACCTCAAGAACGCCACCCAAGCCACATACTCCACAACTAATCAGGCTTGCAGGGGGTTTGGCTGTTCCCAGGGATTAACGGTGGCCCCTGGAATTCCTCCCTGGGCATATTGCCAAATAGGAAATAATATGACCTATACGGGGCCCAGAAAACCCCAGGTCCCACCCGTGGAGGCACCCGAGCGAGTACCTGCAACTCAGTGTCAACCATGTGAGCCGCTGCTCGTCCCTGCCACTCCAACCAAACCCTCTTCACATGAGGAGCAGCCTGGCCAGGTTTTGGTGGCCTCTGACTCCTGTACTACTAACAGCGTCGATGCCAGTTTGCAGCTCATGCCCCCCAACCCCCTACAAAAACTTTTTTGTGAAGAGCTGCTCAATAAACAGTGAATGTGTAAATTATTTTGAATGTAGTGTTTATTTGGGAAAGGAGGGGTGGGGTGGGTGAGGATGAGTATAAGTTGGGAAAGGGAAAGGGATGGGAAGGGCTTGGGAAAGTGGAAGGGCAGCAGCATTTGTTGTAGCTTCAGGAATAAATGGACCTCCAAACACCAACACCAGTGGAGAATGTCCGGGGAACAGTGGAAGGGCGATGGCAACGTCTCAAACCACACTCGGGACAAAAACCAGAAATCTCCACAGTTTCTGGCGAGTGTGAGTGGCTGTTTAGTCCATCGGGGTGACACCCGACACAGCTCCCAGGAATTCCATCCCTTGGGTCCCACTCCAAGGGATGGACAGATGACGTTTGTCCCACGAAGATTCAAGCTGTGCAGTTGCCAGCCCAACCACCGACTGTAGTGCTAGTTGTTCATGGACTGTAAACACTTGAAAACGTAATGACAGAGAACATGAAAGAAACAACAGTTAAGCGTAGTTCGAGAAGTTTGTAAGACCGAGGATGTGATTTTAAAAAGACTATGCAATGGAGTACCAGTCCGATGGAACTATCTGGAAGCTAGTAGAGACTAATGTAACAACCAGTCCGATGGAGCTATCTGGCGGTTGTGATCAAACCCAATTTGAACCAGTCCGATGTTGCTATCTGGAATGCCAATTGTTGAAAGCGCCGGTGAGTAAATTCCAAATACAATAAACAGTCCCGATGGAAGTTCTGTTGGCTTGTTTTGGGTAGTCCGGGTGGGACTCTCACTCCCACCCACAGCGGTCAGATGACAGTCCGCCACGCCCCTCTACCCAGGGGTCGGGTCACAGGAGTCACATGACGTCTCCCTAATCGAGCGCGCAGCGGCAACCACACAAGATGGCGCCGAGTTCACAGCGCCGCGGTTAAGGTTTCCGCACGAAGGACTCGGCCGTCCCGTACACGCAACCTTCACCTCACTTTCACGGATGTTTCCCGTTCCCTCGGCCGCGTCCCGGCTTCATGTTGACGTCATATCTTCCCCGGCAGGATGCTTACCCAAATTGGCAGCCAAACTCAGGCAGGCATCCGACGCCGTTAAGACCACGTC
>DmadHVLS_Contig_5
GTACCAGATGTGTTAGCTGTTTCTGATAAAATACACTTCACCTTCGCCYCCGARGGTCTTTTTTTGTTTGAACAATTTTCAGGTTTCGATAAAATAATACCCCTGACAGACCCTGGATCTTCTAAGGCCCTGTGATGTCTTGTAACAGTGTTAGGTCTGGACCTTAAAAGACCGAAAAGCACTCCAATGGGGCTGTTTTCACAATGTGGGCTCTCTCTCTGACATGATGCTTCTGCAAAAATTTTTTCTACAGGGTTTGTGGCTTTTTCAGTTTGATTCTGAGAGATTTCAGTTGAAGACAACAGTGCCTCACCCTTTTTCTGACCTCGAATTAGGCTCATGTAGAAGAAACTAAGATACCTCAATCTGTTAGTTTTTAAGCCCTTTACTTTCACTGTAACAACATTTAATGGATTATACATTCCATCTTTAAAATGAAGAGGTAGACTAAGAGCCAGACCAGAATCAGTTGTGTCAGACTGATGTGTTAGAACAAATTTACCCCAAACTTTGGAGTATGGGGTAGGTGGATGACCATCATTAAACCTAGTTTGGACATGTAAAGAAACATCCTCGTCATCATCAATTCCTTGATTCCTCAGAAATTGAGAGGGGAGAAGTACATGCACAATCAAATCACACCTATGAGAGCAAAATCTCATATTATTAATGTGGACATCCATTGTTCTCTCATCTTCTTAACAACAGCATCATATTTCTTGTTTTTTGTGCACTTAAATAACAGATTTCCATACACTGTTTTTGTGGAGTAGATAGAAATAATGATATGAATATACATGCTGCAAATTAAATCATAGCCACAGTTAGCTTCTCCCAAAATGTGATGACAGTGGAAAAAAGTTTGTTCTATCAACTTACAGATATTTGGTCGCAAGCTGCATTCTTCAACAAGTAGGTTTTTAATTTCTTCCATGTTTTGAGTTTCAGAGAAATATTTCAATATGTCAGTTTTGATAGATTCTAGGGTTCCCTCAAATACATGCACATTATAGGCTTGGTCTGTTTCATGAGCATTCCTAGGTACAACTAGACCCAACTCAGATATACTATCAATACAATTACCAGTTAGAACACAAACAATAGTTTCACCTGTATTAACAAGAAGGCATTCGTCCCCTCCATCACATACATGATATTCCCCACATTCAAGGCAGTAGTAAATGCATGAGACATTGTGGTATTTACAGATGTGAGTATCCACTTTTACAAATTCACACTGGTGGTTTCTCTCTTTGGACTTCCTGTGATTATTTGTTTTAGACATTCTGTGCCAACCAAGTCAAAAAAAGTGGTTAAGCGATCTATTTTTTGTGTTGGGGTCACAGTTAAGTCTAAATCATTAAGAGAGTTTGAGGACTCATCAATAATAATTGGAAAGGGTTGGGAAAAAAATGTCTTGCACTCTGTAAAGTCCTTCTCTGTTAAGGACATCATATGTAACCAAATGTTTTTATTTCAGAGCATCAGAGGACAAACTTTTAACCTCCTGTACATCGATGAGGCCAATTTTATTAAGAAGGACTCTCTTCCTGCAATACTGGGATTTATGTTACAAAAAGATGCTAAGTTGATATTTATATCATCTGTTAACTCTTCTGACCAATCAACCAGCTTCTTGTTCAATTTAAGAAATGCCAGTGAAAAAATGTTAAATATTGTAAGTTATGTTTGCCCTGACCACAGAGAGCATTTTAGTTTGCAGGACTCATTAGTTTCATGTCCCTGCTACAGACTTCACATCCCCACATACATCACTATAGATCAAACAATTAAAAACACAACAAACCTTTTCATGGATGGGGCCTTCAACACAGAACTGATGGGCGATGCCTCAATGATCTCTAAAACAAACATGCACAAAGTTGTGGGAGAGACATCAATAACTCAGTTCGATTTGTGTAGACTTGACACCACAACCTCCAGTATAATGCAGTCTATGGCTCAAACCTTGTTTGTGTACATAGACCCTGCATACACAAACAATTCTGAGGCATCTGGTACGGGAATCGGAGCAGTTGTATGTTCCAAAAACAGAGGAAGAAAATCTATTATTCTGGGTTTAGAGCATTTTTTTTTGAAAGACCTCACAGGTACCTCTACAATTCAGATCGCGGCCTGTGCATGTTCTCTCATAAAGGCTATAGTCATCCTTCACCCGCACATACAGGAAGTCCACATGGCAGTGGAGGGTAACAGCAGCCAGGACTCTGCAGTGGCGATCGCAACATTTGTCAATGAATGTTCACCCATTCCAGTTTTCTTTGCTCATTATACTGATAAGACCAACTCCATGCAATGGCCAATATATATACTAGGAAATGAGAAGGCTCAGGCTTTTGAATCTTTCATTTATGCAATAAATGCAGGGACCTTAAGTGCCAGCCAGACAATAGTATCAAATACCATAAAACTAACCTATGATCCAGTTACCTATCTTGTAGAGCAGATCAGAGCTATAAAATCCCATCCTCTCAAGGATGGGGGGCATACATACTGTGCTAAACAAAAAAACATGTCAGATGATGTGCTAGTGGCAGTAGTTATGGCCCACTTTTTTGCAACTTCAGACAAATATATATTCAAAGAAATTCACAACTCAACCAAAAAATAAAGCTTTTATTTATTCTGGAACATAAATTGATACAATGTTGTTATCTGATTCCTCTTGTTTTACTGGTAAACATGACTCCTGACTGGCTTCTTCATAGCTTTTCTCTCCTTCTACAATCCTCCACGCGCAAAACCAACACAATGCAAGTCCAAACACAATGATAGCAAGAATTACATATATCTTTACAATGTACAGATATATGTCAGTTCTATCTTTGACATCATCTAAAACACTTGTAACAGGAGGCCCTGTTTCTCCATTACCCCCTAAAGACATATTATACAACACTTCTGCTTCCATTTAATTTACAGATGCTTAAAAGGGTTCTAACTTGCCATAAATAAAGATAAAGGCCGCCTTAACATCCACTGTTTATGATCATGCATAATATATACCTCCATAACCTAGCACATATGCTAATTTCCAACTCCTCTAAAGCCTATAAATCTCATTGTAATCCAACAAGTCAAAGCTTCTTTAAGACACACCCTGTTATGAAGTTACCAAAATATTTTCAATTCCTGTCAGACAAAATTGTTGTCAGGTGTGTAATTTTCACATCCTGTTTATTAACAGCTTACATAAAACAAAAACACTGCCACCAAACTTGATTATGAACCGGGAACACATCAAAGGTCAGGATTTATTGAACCACTGAAGCCTCAAGCTGCCATCTGACAAATGTAAGGTATGTGCTTATCATTCCACCCATCAAATGAGTACACACCACTCCCAATTTACAGAAATAACAATACCACAAGTGTATGTTATTTTATCTTTATTGAAAAAAGATAGTGTGAGGAGAACCAAAAAACTCAAAGGTTTCAGATGGGTCGCTGGCACATAATTTCATTGCAGATTTTGGGTGATGTGTTGAATTAAATACTGGTTCCCAAGATGAGTCACAAGGAACAGGCGGTGGTCTGACAAGGTAAGAAAATGCATCGATCCCATAACCCCTTAATATGAGGGGGTTATATGAGAACTCCAGCACTTCTGGGTGACAATTAAGTTGCAAAACTAGCAGACTTTCCTCTAGTGTTTTAACTAATCTCTTAATATGAGATGAGTTTCTACCAGGAATGGTACCATAATTAAACAGGCCGAATAAAAAATTTTCACAAGAATCATTGCTGATGATTGACAGAGCTTGGACAAGGGCGGCAGCAAAATCTCCTGGAGATCTATCTTGTTTGGTAAAATTTGGATATATAGTTCCCAGGCTAGTGTTGATGGCTGGCACCTCATAGACCACTTCGCAGAACACACCATCATCACAGCCACGTTGCACTTGCTCTGGTTTAGGCACTGCCATGGGAACATATACCATGTCCCCATGAGTCAGAGTCTCCGGAGCATGAAAGAAATTTGGATTTATATACAAAATATAACACAGTAACAGGGCCACATATAACAGATAAAACATCACACAAAAAAACAACCTCATACAGTCTTCTACAGTTGGTCTATATACAGTAATGTCACTCTTAAACACTTTAGAGCAACCCAACATGGAGCATTTTAAACTGCTGTTGGGTAGGCCACTCTCATTGGGACGGTGTAAAATAGGCTCCTCTTCTGTAGTTTTTCTTGGATAAATAAACCCCTGAAACTCATGACAATACCCAATGGGCTGGTCACTTTCATAAACATGGGCAGAGTTACTTGGAATATATACAGATTCTTGTCGGACTCCTTCACTCATTGTAACCTCTTTTACTGCTCCATTGTCCATTCTACTGACACTTAGTATGGACTTATAATTATCCATAAATTTTGCAGGTTAATATGGTAAAAACCAACAGGTTCCTGTGAGTGTTTCCGCTGAATATAAGGCTAGTTGTAGCCTAGGCCCCAAATTAAATACTGAAGTTAGACTTTGCAGGTAGGTAATAAATGCCCCCATTCGAGTTACATCCTCCCCAATCTGTAAACCATCCACATCAATCCTGTTTATCTCTTCTGGAACCAAGCCTCTAAATACATCTAATAGGTCATGTTCATCTTGTCTTATAAGAGTTGTAATTAATCTAAGACAGGCCCTAGGTAACAGGGCAGACATAATGGAGACATACATGGCCAGATTGTCCAATAAACGCAGGGTCAGATCTGGGTTGTTATGTAAAACATCTAACACATAATCTCTTCCCATATGCGTCACATTGGTGGTGTAAAGAGCAACCTCATCCATGTTGACAGCATTTTGATCAATGTCATAAATTCTACTGTAAAGATTATACAGAAGAAGTTTTTGCAGCACACTCTGACCCAGTTCATATGGCACAACAGAAGGGAATACTAAATCAAACCCATTAGATTCTAGGGAAACTGTGGCTTCCTGCCTATTAAAAATTGGTGGTATTACAGCCAATTGGCTGTGAGAATCCCATTGGAAAAATGGTTTATAAACATTTTTAACATTGTAGACCTCTGTTGGGTCAATTCTAGTTAACAGCAGAGAGTCAGGTGTTACCTCATCTAATATGGCAAGAGTACTCTTGGAGATATATGAAAACACGGACACGTAGTCAGGGGCCCTTTCTCTGGAACAAACACAATTTAGCCCAACAGATTGAATATTTTGCAGCTTGTGTGGATCTTTCAGGGTAACTATACTTCCCACTCTGGTCTGCAGGTTGCTTATTTCATCAGCAAATAGTCTTGAGGTTAGTGTAACAATGATTTTCCTGTCCACTAGCATCTTGATTAGAACTTATTTATCAATATACAGTTTTTGCTCCAACCTTAAATAGTCTTTTCATTGGAGCCAATTCTTCAATTAGGTACTGATTCATATGTACAGGGGCATGAGTGTTTTTCTGAGACATAAACTCATCTATGAGAGCTCTGTGGCTGCTTGAAAGTGTGGGAAATGCTTCCTGTAAAAATTGACAGGGTTGATCCAAAAAGACATCTGTTCCATTGATAACCACATATTGCAGATCGGTGTTGCTGGTTGCTGGCCTTCCACATAACCTGTTAGAGTATTCTGTCACCAAGGTATGAAGTCCCCTGTTGTTTCTCAGTATGTCATCCTTGTTAAAAAATTGTCTACATGGACTGTACATCCCTGGAGCAGCCATCTGTCTATAAGTGGTGTTGTATAACACATCACCAAGAGATCCGGCCTGCGAGGCCCACGGGTTGATTGTATTTCTATATTCATAAGCTGGGTCTGGAATGGAGTGGTCATACAAAAATTTCTCAGCTGCCTCAGTGCTGAACGTATCACATGAGATAACACAAGCTGCCCTGCCCCTTGGACTGTTTGAAGATTGAAAGTAGGCTACATCAGCTGTTACAGGAGTCAACACAATTTCACAGGTTGCAAGCTGACCGTGGCTCAAGCCGGGCAGGGTGCTACATGTTTGCATCCCTACCATGTAAGCACGAGGATCTCTAAATTGAGGCCCAACCCTCTCAATGCCAGATTTTTGTTTTATGTAATCATGAATTTGTCTGTCATGGTAAGTCTCACTTGGAAACATGGCAAAAAAGTCTTGGCAGTGGATACCCATATCAGTTGTTATTGCAGCAACATGGGCAGGAGTAATAATTGAGCTGTAGCCCAAGCCAGTTTCCAGAGATGCCAGCTCATGATTTATTTCGAAGTTTACTGCATCTGTTCTAACCTCCTTCCTAGTGACAGATGGCTGTCCAACAAACACAGAGGTCGATGCCCTTGAACTGTACATAATGTTTTCAGCCAAAATCTCATCAGTGCGAACAACAGTTAGAGCCACCCCAGGATGGATCCTGTTTTTAGCCTGACAGATAAAAGATATGGGTGAAAGTTTGTTATGCATAGCCAACATGGCACTGAGGGAAACTGTATTTGGTTCACAGACTCTAACATAAGCTGCCATTGGTGACTTGTGCCATTCCATGTATTCAGCCATCAGTTCTGGAGGCACATTAAAGTTTATACTGTCTCTCTGTGTGGATATCCTAGTAACATATTCAGCTACAATTGGATGCAGTGTAGCGGCAACCATAGGATCACTATAAAATTTGTGAAAAGGGACGGGGTAAAACATAGTTTCAGCTACGTCCCTGGAACTATCAGCTATGGCAAAGGCAGCAAACCCATTCACCAGAACAGTGTGACCGGCCGCCCTGGCTGCCTCGTGGGTAGCTGCAAATTGACAAGAGTCTCTCTGGGTATCAACTCTGACACTCTGGGTGGTGTAAGGACATGTTAGGAATGAGGTACATAGAGTTCTGATCATGTCAACGGTCGGGGCAATCTCTGAGGCTTCCAGCATATCCCTGAGAGTCCCATTTTCCAGGTGCAATAAAATATTATCATCAGGGTTGACCACATTGGCAAAAACAGGCCCATTGTAGGTAAGCACCAGAGCCACATTTTCAAAGTCTACTCCCATGCCACACACATGCCCATTGGAACACACTGGAAGAAAAACATAATAGAACAACTTTTCCAAGATGGTGGTGTTGTCATTTTCTCTCATGGGTCCAACATTTAAGACAAATCTGTTGTCATGATCAGCATTAGACCTCTCTTCATAAATATTGGGAAGATCTGCAACTAAATCTTCCATTTTTTGTCTGATTAGGATGTATTTGTCCATATCTTCATAATTCTCATACTTTTCTGGTCCAATTCCTATAATTGGCCGTCTTCTAGAATTTCTCAACAAACCAGTGAAAATATCATTATAAGCAAACGGTGGCAAAAGATTGGGATCTAGTAGAGCATTTATAAACTCATCCAGATGGATGTCTCCAACAGATTCATGGCCAGCCAGCCTGGCTAATGCCTGTTCCATGGCCATCAATTCACCATAAATCTTCCTGTAACAGTTAAAAGCCTCTTTGTTGATGTTCCCATTTCCAAGATGTGAACAGATAAACTTAATCATATGGAAGCTATTTGCAAATGCCAGCTTCCCAGAATTTTGCCAGTAGGTGTTTATGGTTAAAGAAATTAAAGGAATATTCATAATGAACTTTTCCTCCTGACCATGGATCATAGTCTCTATAACATAACACAAGATTGGATATGCTGGGTCAAAGGCAGTCTGCTGTACAATCTCCATAGTTGCTACATCAATCACGTGGTTTAGAGAAGTGGCAGTCTCCAGCTGATATCCTCTACATTCCTGGAAACTGGCCGGAGCCAGAGCCAAGGGTATGTTTCCAGCCATAATCCTGTGGGTTGCTCTGTAGACACCTAGGGCACCAGGTTGGTTATCCACAAAGAAATCAAAAAATGGATGAACTTCCAGCCTCAAAATGTCATGCATGGTAGGATGGAGTAGATCATCTGTACTGAGGACTGCCTTTCTGGCAATATTGAGCAAATATGCATACCTTTTCCCCTGGTAATATTCATACATTATCCTATAAAGATTCATATGGTGCCTGGCACCCATCCAGATGCCAAAGTTACCCTGATTCTGAGGGTTGGGAAATGCATTCTGTAAAGCCTGAGCACAGTGTATTGGGCTGTGTATCCTCGGATGGCATAAAGATTTTAATGCATTTTGGTAGTTAAAACACAACAAAGTATTATTTTTGTTAATTATCCAGGCCTCAACTGGCTGATAAAATGGGTTCTCTGCCCCCTTAACACTGGTGGAAGTTGAATATTTGGGGTTTCCCAAGTGTAATCCGACTGGAAAATAATATGAGTATTGCATCCTTCTGTTTAATGGGTATGGGAATTGTGTTTCACTGTACATTCTCTGAAGACTTTCTATGGCGACTGTCTTGTTTCCAATCCTGATGGTTGCAGTTGACAAAGTAGTCCTTGGCAAAATATCATGGTCTTCAGACACTATGGAAAGGTCATCCTCAATATTTCCAACTTTATTAGGGGTTTCCACCAACCTGCTCATAAAACTGTTAAAGTTTCTCATTGCTTTTCCATAACTGATAGCTGTCACTAAGTTTTCCCCCCTGACAACATAGTTGGCATATGCAGCAGGACCCACCATTGAATTTCCAGATTGTCCTACAATTGTCAGAACTTTCCTCATCACTTTGTCTGTTGTTTCCAATACCCCAGATAGAGGTTCTCCATCCTTTGTTGTATAAGTTGTTGTGCCTTTAAAAACAGTCTCTTGAGACACTGCCCCAACTAGTTCTGAAAGCATGGACAAAATATATTGCTTTCCTCTTGGCATATAGTCTGCTTTGTCGAGAAAAAATGAGTGGTCAACCAAGTGACTCTTAAACATAGAGACCATGTCAGATTTAACTGTTTTTCTTAACCCCCTTTCATCATATGTTGGGTCTGTGAGAGCCCTGAGAATAAACAATGGGGGTGAGTGTCTCAATTTTACATTTAACACTGTGTCAACAAGACCCCTCTCTAATGCATCAACACCAAACTGAAGAGCTGATGTGATTGTTTTCACAGCCCCAATGTACTCTGTGATGTCAAGAGGAGTCTCTTTTGCAGTGTAAAGAAGTTCCAGATCAAGGGTAGACAACTCAATCTCAGCGCTGATATGGTGTTTGTTGCAGACCTTCATCACTATGTATTGTTTCTGTTTTCTAGGTACGCGTCCATCTCCATGGGCTATTGTTGGCACAGATATTTTAAACTGTATTTTCCCATCTGTCATTCTTTTTAGATCCTTAAATTCAGTGTTGACACAAGAAACTGCCAAAGAAGTTTCTAAAAATTTAACAAACTGGATGGCGTTGGTATACACACCTAATAGAACCTCAAATCTAACACCATTTTCTCTCACATCTTTTCCTAGGAGAAGTTCAAAGCTCTTAAAGAGCCCCTCTGCTGCAGATTCTTTTACTTGTTGCAGCAAATTTGCCCCAGTCACCAAATAGGGGTAAGGTCTATTTTCAACACCACCGACCTCCATTATGACTTTTCAGGACCCCTTCCTAATTCCTGTGGCCCAGGTATCCAGTTGTAAACTTCAACCAAAGGGACTAAAAACAAACAACTTGACAGCCCAGTTGGATATCTTTTGTTGCCTTGCAATCAATAAGAGACTTCCAGAAAATGGCAACTTAGAAACACTGGATAGAATTATGCAAAAAGAATCCACTTTTTATACCTGTAGAGCGATCAGAAGACTGTTGTTGGGAGTGACCTGGCAACCCTATTGTGCTCAAGACACACCTTTCATAAAAGGAGTGACTGGACCAGATTATAATGGACCAGGTTTAATAATAAAACCTGCCTTCTTTTCTATTGCCAACAAGATAAGAACAAATAAATTTTTAGGGGCTGTGTACAGTCTGGAAGCAACAGATATAATGTTTTGCTGTGATCCTCAAACCATTAGAGCCATATATTGTCCAAGTTTAATCTTCCAGAATATTAACTTTCCACTTATGTTTAGGATAATATCAAGATATATCAATATGCATCAACTAGAGGAATGCATTAATTCATTTTTGCCAACCCTAAATTATTACTTTATTAATGTTTGTAAAACAAATTATTTTAAGCTCTTACAACATCTTAAAACCCCAATTCTAACAACAAGCCCTAAACCTAGTCCAGAATGTCAACTAGAATTCTATAAATTTAACTTAAGAAGCTTTTTAAGTGACTGGACACAAAATTCCTGTTTGACCCCCATAAGAGAATCAATTATCTCAAAGTCAACAAAGTATCCAAGCTTGCTTGTAAAACTTTATTGTCAAGATAAATATGAAGAAATTAGACTCTCCGGTTCAATGTTGATAAACTGTCAAAGCATCCTAAACCAGACCATGCATTCATATTTTGTGGGAATCTCTAAGAAGGATCCTGGAAATAAACCCCTAAAGGTGGTCTCTCTGGGACCTCAAGGATCAACCTGGCTGACATATCCTTCAAATCTTCCAATCTATAGAGTGGCCATGTGCATGTTTGCAGCAGAAGAAGTTATAAACAGTCACAAGAGACATAAAAGAGACATTGTCCCCGGAACACCATCAATGCCCCAAATTCTAACATCGATGTTTAAAAGGATGGATTATGCCCCAAAGGATGTATCATATAAAGTGTCTCTAAATGAATATGAAACAGTTTATAGAGAATACACTCATCCTCACAATCTGACACAAGAATACATTAATTTATTTGATTCATTCAGTCCAGTTAAGCATGTCAGTGTCAACAACTTTAAAATTAATATCTTTAACACAAATATGGTAATAAATACAAAAATAATCTGTGATAATAACCCATCTAATTATGCTATGATGTTGAATATTCCAAGATTGACAAACAATTTTGTTGTTAACAAATATTCTGTCAAGGAGCCTTCATTTACAGTCAGTGTCTTTTATTCTGAAAATATGTGCAAGGGAGCTGCCATAAACATAAACATTAGTGGAGACTTGTTACATTTTCTTTTTGCCATGGGCAATTTAAAGTGTTTTTTGCCCATCAAGACTATCTTTCCTGTGTCCATTGCTAATTGGAACTCTACTCTGGATCTACAGGGATTGGAGAACCAACACATTGTTAGGCTAGGAAGGAAAGATGTGTTTTGGACAACCAACTTCCCTTCAGCTGTATCAACCAAACAAGGATATAATGTGTCCTGGTTCAAGGCAGCCACTGCAACCGTCTCCAAAATCCATGGACACAATCTAGTGTCACAAATTGTTAAAGAAACTTCCCCCATTATCTCAAGTAACCATGCAAAGATAAATGTGATTAAAAACAGTATTTTTACAGCCCTGGAAGCAACAAATAAGTCCCAGATTCAAACCCTACATAAAAGGTTTCTAGAGTGTTTATTTGAGTGTGTTTCTTTCAACAGGCTGGACGTTCATGCCATACAAAGACTGGCTAATTGTGGCTTGTTTACATATTCTAAAAAAATAATTAGTCATACTAAAAACAAGCACGAATGCGCCCTCATTGGGTACAAGAAATGTAACCTTGTGCCAAAGATACTGGCAAATAATAAAAAAATCCGGTTGGACGAGCTTGGGAGAAATGCAAACTTTATGACATTCATATGTGATGTAAAGCAATCCAAGTCAAGACTGAAGAAACAAATTATCAGACATGTTATAAGAACCTTCGGTCTTCACTGGCGAATGAGATACTCTAGGCACCTGAAAAGGTAGAAACTTCTCTTGGCGAACTGTGATGTTAAAGATTATGGACTCCCGGGCTACTTTTTCGGGAGGGATGGTAAAAATGACAGATGGGACATGTTACTACCATGTTATCCACTCCAAAACCCTTGCCATGTTCGCTGGTCTGCAAGGAACTACCGTCCCAATACCCACATTGTTTTCAAAGTATGGTGGCGACTTGACAAATTATATGCCCCTTCACATTCCCAATGATCCATCAATTTCGATGATAAGACTTATTATATCCCCCTTCCCATATGTCCTCAACAGTAAACTGCTAATTGGTTACCAACAATCTAATGGAGTACTTGTATTATTTAGATCGCCTGTCATATCATCGAAAGATTTTGAGAACAGTGTGCTAAAAGTCCCAACATCATTGATGGTATGTACCAAGGAGAACATGTCAGATGGAGTCCCTTTGGCAGAAACTGTCTCTGGAAAGCTGACATTTGTGACTAAATGTAAACATGTAGTTATTGATGAAAATAAAAACACTGAGTTGACCTTCAAACCCTCAAAACCAATCGAATGTCCTACAAAGGTACATTCTATAGATGGCAAGGGTCCCACAAAATCAATTTTAAAAAAAGGAACTCCCCCCTTGTACCATGTTAACCCCTCGGACAGCTACACACAGGCTCAAATCTTTTATACAGCTGGATGTTATCAATTACAGCCTGGAGAATGTCCTGTGTCATCCTTCAATACTGTAATTATAATGTCAAGGTCACAAAATTCTATTTGCTTCATGCCTCATGCAAAAATGACTGCAATTCAGAGACTTTTTCTAAAACACACAAATTTGTTTAGAATGGGTCTAGAAAACTCCATGTCAGATTTTGAAAAACTATACCTGCCACATGCCAAGGAAGTAGATTCCAGGGCCGTGGAGGTTTTTGAAGATCTGGTTAGATTGAGCAAGGCGCAAGCAGAAGATGTAGTTTTTGCCCTGAATTCTATATCCCAACACGTTTTTGAGAAACAAGTACAGGAATTTGTCTCAGATATCAATACAAGAAGGGCTCTGGAAAAATACTTTGTAACATTTCCTGCCATGGATAAGGAAAATGCTATAAACTTTGGTGCATCCATCACAGATATAATCTGTAAGGGTGCCAGCTTTAACAGAGTGGTCAAGTTTTTGTCAAAGTATATGGAAATACAAACCTCAGCACCAGAAGACAATTTACTAAAGTTGTATGCTTTATTTACAATTTAGTGACAATAGTTAACAATTTTGTAGATGAAGAACAAGGCTGCACAAAAAGAAATAAAGAACAAAATAAATAACAACACTCCAGTGGCTCTTTCTCTGTATGTTCCACGAACCTCCAAAACTGTTCCATTGTTCATTAACAACAGGTAGTGTGTATGAAGGTTTTGTGTCTGGAAAAATGGAGAATTCTGAGTAAATATGCGATGCTGCACATCTCTGTTTGTAACATACATCATGTTTTGTATCCCATCTAATTCATCATAGCTCAGGATGACAGAACCACAAAAAACACAAGCAGATCTTGGACTGGTGATGTTATAGATTATTGGAATTGGTTGAGGAGCGCTTTTTAAAGTTTCAGGATCACAATTATGAGCCAATGCAGAAACCACCAGAGTACTTTTTAAAAATGTTTGGGATACATCATATGAGATAGTGCTCGGTATTGGTGAGCTGGTCACTAAATAAGTGATGTTTTCCAGTGGTATAGCCATCAGGACAAGAGAATCATCCTTTAGACATCTATAAACGGGTATATTTCTTATGTTGGTGTGGTGT
>DmadHVLS_Contig_6
TGTTACTGGTGGGTCTGTTAAGATGTAGACTGTGGACTCTGTGCTGGAGTTATATTTTAGACACTCTTCCACAACCTGATGCAAGGCATTGAGTTTTCTTTTTCTTTGTGGCTTTATATTCCAATCACCATCAAATGTCAACAAGTAGTCATTTTCAGAAGGAAGTTTGCCCTCAGGTACAAATTCTATGGCAGGTTTTCCAATGGAATGTATGAAATTTATGAAGGCCTCTTTGTTTGGCTCATCATATAGGGACTGATAGTTGCAATAAATTGGGTCAGATTCTGTTTTGGAAAAGAGATATTTGAATCTACATTTAATTTCAAAAATCTCAACATCTGAAGAAAAAACCAGTAAGTCATCATCATTAATCTTGGCATTTACACAAAGATCAAGTGACACTCCAAAAATGCCATCCTTGGGACTCTGTAAAAATCCACAGTCTTGACAGTTGGGTTTCCTGGGGCGCAGAAGGTCACAAATCAATGTTTTGACAACAGCTTCACATCTTAATCCAAAGGCCAGTGGGCTGGAAACAAAGTAGTTGTTTTGAATAGGCCAGAGATCAAACAGGTTCTTGGCTGTCTCTTGCTGTTTAATTGCTCTCAGTAATCTTGTTGAGGAAATGATTCCATTCCTCAATGTATCCCAGAGCTTATTCATATGCTGACCTCTAGTTACCGATTCAATGACGGAGCATAAAGCTGTCAAGTTACTTAAATCCATCTTGTCACACGCTGAATACACATTTCTTATGTCTGGAACCTCATTAGTCAGGGGAAGTAAACTTGAAAACAGCTCAACAACTTTACTGTTTCCTATAAAGTCACCAATTTTTTTGAACAAGTAATACAAGTAGACATACCTTAAGGTTGGCATTTTTACAATCACATTATGGGTATTCATAAATTCCTGCACTTGGGGTGTTTTTAGAAAACAAGAAAAAGTATACTCTGTGATTTTATTCTGTTGCTCCTCAATTTCTAATCCATCGAGTTCTTCAAGAAATGCAACATCAGAGAAAAAATTAGATGCAGGCAAACCAATCTCAGACTTGGAAGGTGTCATATTTCAGCAATTCCACAGTGAGATTTCTGAGTTGTATATTTTCGAGTAGTTCCTTGGCTGAAGGTGTTACCACTTTAAGTAGTCTAACCTTTAATGATTGACACCATTTTCCAAACAGCTTTTTATCTTTTAGTCTCAGGGCCAAATGGTATGTTTGGCCTCCACCATCCATGCCAAGATCTATTTTTGTGTTCCAGATTAGAGACAAATAATCACACAAGACAACTTTGGGTGCCATAAGCCTAATATAATATTGTGGATCTCTTCTAGAAAAAGCTGATTTAACATAATACCCTGTCATTGGAAGATCATCAAAAGGGTCAATAAATTTTTCTATAGCATTTAACAAAGAGTATCCAAGGCAAGCCATGTCCACCACTTTAGCAAAAGACTGGGTAACAGGCAGTGACTGGCCTGGTGAGTCTTCTCCTGTATTGCACAAAGTAAAATAATAGCATTTGGCTAACACACAAGCTGGCTTGTAAGCATCTTTACACATGTAGAAGGGGTCTCTATTTTGACACAAATTAAATAGAACTTTTCCCCTGGGGCTTTTCAGAGCCACACTAGAAAATTTATTTGATGTGTGTAGAGATGATATTCCTACATCAGCTAATACTAGTTTACTCAGCACCCCGTCATGTATTATCTCCACTAAAATGTTGCACAGGCTGATATCAGAGTGGAACAGGCCACAATCCTCGTTCAAGAACTGAACTGCTTTTAAAAGACTGTTGAATTCTCTAATTAATGGAGACAAATTTTCATCTCTCCAGTATTGAAAATCTTCCAAACTGGAGAAATATCTTGGATAGGAAATGACTTTACATTGGATACATGCTCCCATGTGAAGAATTATTCCCCTGTGTTTTTCAGGATTGTATGATCGAAGCTTTGCCAGTCCAATAATGTCACATATCATTAGCTCATGATAAAAGTTATACGCACTGTCAAAAGTTTTTAACACCTCTTCTTTAGACACTGCCCTTACACTTCCATATGCCCCACACCCTAGGATTAGACTTTCTTCAGGGGACACATGAGCACACAGAGAATACCTTTTAGCCACTTTCATATACAAGGTCTCTCCAGAAATTTTCCCAAAAGACATGTATCTATCATATCTAGGGATGACACTCAAAACAGGAGAAATTTGACACTCTCCAGCATCTGATGAGGCCATATCAACAGGCAACTCAATTGGAGAGTCAACAGGGAACTCTGGGGGTGGCATCGAGGCGCCACTGGAGTATAGTGGAGGTGGGGTCGTCATTACTTGAGTGTCCATCATCAAATGTTTCTTGATTTGTTAAAATATCTATCTCTGTTTGGAGTTCTTCTCTGAGTTCAACAACCTTGTCAGATAAATTCTCAGCGTCTAATATCTTCTGTCTGTTAAATTTATTTAAAATTTTAAGCTCTCTCTTTTTTTCTAAGATTGATTCTTCAATATTGGATAACAAACTTGCAGTGTTACTTCTTCTTTTACAGTTGTAAAACTGTGATTCTGTTTTTTGGGTCTCTTGAAACTGTTTCTGAAACAAATAATGAGACTGACCAAATCTATCAAAGAGTGACACAGAAGTTCTCTTGTTTATCTCCAGCTCAAGCCCCTTAACAATCAACTCTTTTGATTTTTCACAAGTCTCCATCTTTGTCCATTTCCTCCAACAATGAAGTTATATTGTATGATGGATACAAGATTGTGTCTCCAGAGACAAGACACCTTCTCACTCCAACATTGGCAGTTATATATTTTTCTCCCTGACCACCCAATATAATACAGCCAGATGAGTCACATGTACTTTTTAGGCCTTGTACATTTTGTTTATATATGGCACACAGAAGACAGGTTTTGGAGATGTATGTGTCATCACAACTCACAGTTCTAAGTTGCTGTAATGCCTGAGAAAGTCTTTCAAAAGTAAATGGTACAGAGTCAATGTTTATCACAGAACTATCCACAATACCACCATATAAAAACTTGACATATTTACACACATGAGTGATAAAAGACATGATGTTTTCTCTGGGTTTATACATGTGGGGGGGCAGCAATATAGGACCGGGATGTCCAAATTTCTTAACATAAAAACAATCCTCTGATGTACAAAATGACCTTTTCCCATAGAACAGAACCCATAAAAGAGGCAATGGATCAACTGGTACCAGTCCTTGCCAGTTAGTAGGAATGGCCAACTCATTTATTGCTTCTGTTACTAACTTGTCTTTTTTTAGTTTCAAAGCACTGTGCCAAGATTCTGTGTCATACACTAAGTAATGAGGTGGTGGTACAACAGGGTCAGGCACATCAGTTTTCGGCATCCAGTTCTTTTCTCCATAACTACACAAATCTGACAATTTTTCAAGTCTGGGAAGGTGGATGTTATTAAAATTAAACTCTTGAGCGCTATTGTTTTCCCATGGTCTATTATCATCTGGCATTATATTAGTGACCAACAAAAAGCTATTTATTGGTGTTTCTATGAGCTTAAATTGACCTGGCACATTTTCACAGACACTGAGAGCCATTTTCACACTGTTTGAATATTTTTTGTTTAATTCTGGATTGTTGCCAGAATTTAGGGTTGTGAGTCCAAACATGTTGCTTCTAAGCTTTAAAGAAAAGCTCAGTAAGAATTACAGAGAGTCTATACAAGAAACAGAAGGGTGTCAGTCATGGGAGAGCAACACCCCAACTATTGTTTCAAGGTGTCCCAAATCTGAACGCCGTGCACATCCTTACATAGGGATTGTCCCTGGGGCTGCTTTATATAGCCCCACTCTAGAATCATTTTGTACTTCCTGCAATCCTTCTTTTCAAGACCCTGTTAACCCAGATATTGGTAATATTAGGAAAATTGAGTGCCTAACTCCTGACCTTACACCTGAACTTACTTCATACCTTAAAACTTTATGTTTGTCCTTGAACTATCATGACCCTGAGGCTCAAATTGAATTTAGCTCAGCGGTTCTTACACACAGAACAACAAGACAATGTTCAATATTTATGGAATTAAGACAATTTTTGGTTAATCTGTCTTCTTTCCTAAATGGATGCTATGTCTCAAGATCAAGAAACATTGAACCTTTTCAAAAACAACTAATCCTTCATACATTTTATTTTTTAATATCAATTAAAAACCCAGAATCAACAAATAACCTCTTTCAAATCTTTAAACAATATTTTGGTTTATTTGACATGGATGAAGACATGTTACAAACATTTAAACAAAAAGCGAGTGTTTTTTTAATTCCTAGAAGGCATGGCAAGACCTGGATTGTTGTAGCAATCATCACCATGCTCCTGGTATCTGTGGAAAACATTCACATAGGGTATGTGGCCCACCAAAAACATGTTGCCAACTCAGTCTTTACAGAAATTATAAATACTTTGTACAAATGGTTTCCAACACAAAATATAGAAATTAAGAAAGAAAATGGCACAATTATCTACAAGAATGGAAGCAAAAGACCAAGCACTTTGATGTGTGCCACATGCTTCAATAAGAATGTAAGCAAGTCCTTTTTAATACTTGACAGTCATACACACATAGTCTAGAGTAGAATGTAGACATTCGAAGCAGTTCCCAGGGGTCTGGCCTGCACTGCACTTCCTGTCCAGATGCAGTCACACCACAAAACACATCTTGGATAGTTCTTGGGTACTTTGGAGAAAACATTTTCAGTCCAACAACATCCCTGTGACAGGTTGGATCAAATAGCAAGCTAAGAAGGTTCTGATTCCCTGTTACAGGGGCATAATCACCCTTGAGGGCAGCACATGATAGAATACAGGGACATGATTCAGATGTCCCAGGGGAGTCTCTCTCGGTGTAACCATGAGCAGAGTTAACATGAATTTTATATCCATAACAGGGCACACATGCAGGATCAGCACATCTTGTTAATAAATTTAGCACTCTAGCCAGAGATGGATATTCTCGGAAAGCTGGGCAGCAGACCATGTAATCTAGGCAAAGAAAATACTGATACAATGAGTGGTTTACAAACCAGGATGTTTTTGCTATTGCAACTATCTTCTGTCCTTTCCATAGTTTTGGTAGTTCAGTAACATTGACGTGCTCAGATGTATTCCAAATGTCTGTTCTAGTCACTACTGCAGCTAGGTCTGCTACACTGGATGAGATGTCTTTTGGAACTCTAACATTAAGTTCAGGAGTCTTGAATGGTCCAAAGTAAATGAGATGGAATGGAACTGATCCAGGAACCTCTCTTGTAAAAAGAGCTTCTGGGATACAGCATGCCATCAGCTCACCATTAATGTATACTGTTATGTAGACAGGTGAGGCCTTTGGCTTCATGATGATGACACAAACATTTAGAAAGTGGTTCCCTCCAAGTCTGTGAGATTCAAAGGGTTTAAAATTTGGTGAAACGGCCGTGGTTGCAGTAAAAATCCTGGTAAATTTAGTTGTTGCTGGATTTAGCCTCCATAGGCACTCTTTGTTCAAAAAACTTCTCAAGGCGTCTAGAGTGTCAGCCATAATGGTTTAAAATATATGTAGTGTCCTCGTTTGAGAGTTGATAATATCCTTTAATAGAAAAGCCCCCCGGAAGGATTAGCCACGCATGTAGGGATGTATCCACTATCACACAGGCAGCCAAGCTTCCTCTGATAACAGCTAGAATGGTTCTGTCCCTTAATAGATTGTCCCACACATCCACATCTCTTATATCTGACCAATGGGGCACCTTCTCCACCCATGTAACATCCAACCCAAACTCTGAATCACCAGTTTCCCACAGTCTAATCTACGTCCATATAACATCTATTTTTGCCTGTCAATGAAGCCAGATAAGCTTTTATCCATGCATTATGACAATTGACCAATTGTCTCAGTGTGAAACAGCACTCAGTAAAATGCTCTTTAATTATTTTAGCAGAGGTTGGACAGTTTCCCACGGATATTGGAAGAGCGGSTSAGCGTCGT
>DmadHVLS_Contig_7
CATCCCTGCTGAACCGCTCTTCCGATCTAACCTTGGAGAGCCTAAGACATATATAGTGTCTGCATTTTTCAGACACAGAAATTTTTCAGACCCCAGGCTGTGTACCATAGATCGGAAGAGCGTCGTGTAGGGAAAGTTGAAATTCCTGTGCTATTTGTGTTGACCCCAGTGATTTTGCCACCGTCTGTTGTGTTGGAGAGTGTACAAAAGGCTGGAAATTTTTGGGCCCGCTGTTCTCAGGAGCAATTTAAAAATCCACCATGGGTATCCTCTTCTCTATTTGCAGACGGAGACATCACCCCATAACTGATGTTGAGGGAGGACTGATTGATGTTGAAGCTGATTTTGAAGAGTTCAATGAGAGAGACATACTATTAACTGATACTGAAAACCCAAAGCCTGTATCTTTAAGACCTCCCAGTCCCCATGTCAACAAGAAACATACCATAAGGAAATAATATATATCAATGTACCATAACATTGTGTGTATTGATTTCACCTTTGCAAAAAGTAATAAATATACATATACCCACCAAATGTGTTTGTAAGTTAATGACAACATGGGTTGTACTTTTCAATGTTTTATTAAATACAGACTTAAAAAATCTCATCTTCACTGCTTTCTGGCTCCATTATGACCGGTCCTTTGCTGGACTGTTTCTTGAATGGAGTTTTAATTTTCTTTGAAGCTTCTGGGGTCTTAGACTCCAACGGGATATACTGTTGGGGGGCATTAGGAGCCTGGCAAAATGCACGGACAAACCTAATTGTTAGGGCTAGTGTGGCAATTAATGGTATGGTTGAGATGTTGCCTGCCACAACCTTATGAAGTTTTGCAGCTACAAATATATGTTCATACCTTATAATTGGTAACATAAGAATAATTGAACCAGCCACAGCTCCTAGATAAAATCCAAACTGATATTGCATATATTTGGCCAGAAAAAGTTCAGTGATCAGATACCAAATAACTGTCAAACACAGGAACAAGTTAATGGCACCAAAAACCACATCAGAAACTAGAACATAGAGACTGTTTCCAACGGCCATCATAAAACTTAGTGAGAAAACCAACATCTCCACACCTAGACACGCGAGATGAAGATTGGCACAAATGGGTTTGAAGTAAATAACAACGCTCTCAAGAAGTGTGTTTGGTGGAATCTGTTGTTTGAGTGTTGTTAGAGTCCAAACTCCAGCGTTTCTGCTTATGTAACACTGAATGTGAACAAATGATAAAAGAAAATGTGCTGTGTAAACAAAACCTGCCAAGAGTATGTGTTTGTATGATAGTGTGTGGATGAAAAGCTGGATAGACCAAAGTCTCAGAAGCCCCATATAAATAAGTGTTGGGCTCCCCAACAGAGCAATCCATTGGGAATGTGTGGTCAGAGAATGAACATGTTTTTGTCTTGCCTTCATAACTGCAAATGCTGACACAATGTAATAGACAGCAGAAATACAATCCACCAAAAAAGAAAAAGTAATATAACAGAACATCTCTGGTGCTTCTAAGAAAAGGGTTGGTGTTATGTGACGGGCAGCATTCTTTTCTTGTAGATTTATGGCACTGTAGTTTACTAAGGTGTTAAAATAACAAGGAAATCCAAGGTTTGGAAACATGGCTGTTATAGGCACAACAGCAGATAATATGAACATGATGAAGTACAGGACTAACATCTTCACCCAAATACCATAAACAAAGGTGTCTCCCTTAGAAGACTTCATAGTGGCAGTAGGTTGCAAATGAGACTGTAAGTTTGAAGGTTTGTGCCAGAGAGCTCAGTCTTTTATAAATCACCTCTCTCAAATATACAGGGACTTTTAAATATCAGGGTGACCTATCCAAGTGTGTAGTGTCCTGTACAGGATGAAGAAAGATCGTGGGCAAATTATTGGGGTTTATTTTTACAATGTCATACCTGCCAACAGAGTGATTCTGTGGTTTGTAAGATATGTGAAAGAAACTGGCACAGCAAATGACTTCTTTTGGGTGGTTGATGAACTACCAAAGGATGTTATCTCACAACTTCCTCTGGAACTGTCAAATCCCACCCCAACAAAACTATCCTTAAAGTTAATGATTTGGGAGATTAAGTTAAGACTGAAAAATGCTTTTATTAGAGCTTTGTTTTTACACCCCCTAGAGGTCTTTGAAATTTTGACAACAGATGACAGGGTGGTGAAGTCCCTGACTCTCATGGGAATTCCCTCTGAATACTCTAGACTCACAGGGGCGTACCTCCATTCTGAATGTCAACAACAGTTTAATCCGACCATCGTTACAGGTGACAACTCAGAACACTGGTACCAACTTATGTTGCAAGATGTTAAAGTAATCAATCTGGAAATCCACATTAAAACCCCCGATGGCATTTATAGTTGTTCATCTTCTAATGTACACTGCAAGAAAAAAACAAAGTCGGAAAATATTCTCCAACTTTCAGATGTTTTTGGCTTCTGTGACTATCAGGTTACCATAAAAGATGTTCACTATCAACTTAGAGTTCCCACCACTAAATTCCATATACTGTGGACTAATTTAGAGGGGTTGTGGAATGGCTGCCTGGCAGAATTTTTCAGGGCCTTACACACAAAAATATATAGTGATTTTAGAGGGCTCAATCCAGCCTTTGCCTATGTTTTTCCTGGAGCTGCTCCATCACCAACAACATTTCCTCCATTTTTCTCAGGTTTTCCATTTTTAAGAATAAAATTTTCACCCCCACAAAGAATCACACTGGCTGACATTGGATCTGTTTTTTGCCCCCAAATTTTACTTCACTGGAATCCCCTCATTAATAGCCCGGTTGCTGACCTGTTACTGCTGGGCAATTCTACTCAAGAAAACTTAGATAATACTTCATCTAGTTGGCAGTTATGGACTGTTGACATAAATAGTAAGTTATGTGAGGAAAACGAGGACAGGCCACGTGTTGTTTTGAAATGCTCCCATGTTCAAACTAAGATTAACTTTGCAAAGAGTTTATGTTCCCTAGTGGGGTCTAATCCTGGACCTAATCCTCAAGACACCCTTAAGGTATTAGTCAAACTTGGGTCTTCTAATTTGGTTAAAATCATCAAGCACTATTACAACATCTTTCTTACTATTATCTTTAAATTGGCCTCCTCAATCCCAATGTGCTGGGCCACTATAGACCATTGTGAAGTCACTCTTTTATCGATGGATTTAAAGAGTTCTAAGGTGAGTGAATTAATGGTTAGGGGGTATTTGTTTGTTACATCCAGAAGTAATGTGTCTTTTTTTTCTGTTATCAGCTAAAATATTGCACCTGGCTGACTCTGCAGACTTCTGCAAATATCCCTCCAGACTACACAACCACAGAAGTTTCACTGTCTGAGGTTTCAGGTGCAATATTTTGGCAGAGTAAGCTTGGGTCTAAAATTTTTAAGGCTGT
>DmadHVLS_Contig_8
GGTCTACACTCTTTCCCTACACGACGCTCGCAAGCTCATGCAGATGGAATTAATTACTGATGTCTGTTCTTCAATGAGTATGTATGAGCTGGCAGACTATTTATACAAGACTAGCAGACTGGCGGTATATATAGCAGAAATGCCCAGACCTACTGTGCTGCCAACACTGAAAATGCAGATGGAAATTTTGAGTAGTTTGGTGGGAGGGGGTCCTAAGACACTGCCAACCATACCAGAAGGTAGAATTTTGCCCTCTATTATACAGGAACCGTACCTACCTAGATTTGTTTTGGAGGTAAATAAGACTGGAACAATCTGTGTTGCTGCAAACACTCCCAATTTCCTCTCTTCTAATGGGTGCTTATGTTCTCAAGATCTCATGATTCACATTAAAACAAGAATGGTATCAAAAACATTTGTTGGAATGCTTATTGGATGTCTAATAGAACACGAAGATGCAGTAACATCACTTAACATATTCCCACATGTGTTGAGAGAAAGAATGTTTATTTATAAGCCTGAGAATGCAGGGTTGTTAGAACTATGTGCATTACTATCTATGGTGGAAAACCTGAAGCAACCTTCTCTAAAGGGTCTTAGGTCTATATTACAAAGAGCCAGATTCATTCACAATAAAATATCCAGCACTGATGCTTCATTTCTCCTGCATGGAATAGAAACATTAGTTTCAACCACAGTTCACTATTATGACTTGGATCCTGAAAAAAAAGAAGCATTGGCCCCACCATTAATGCTGTATAAGCTTCACAAGGTGTTGGACGCATCAGTGAATGAAATACAAAGTATGTTAAAAGCTGTTTATTTGGACTCTCATAAAATGAAAGTTGGTGTGGATGTAAATTGTGATACTGATCAAAAATATGTGTTCAATATGTTTTATTGTGATACAATTTTTACAGGCCATTATAAATGTAAAGAGTTGGTGAAGATCATTAAAAATGTGTGTTTGTTTTCACAGGTTGTATTCCCATTTATATTTGTTGTCCCAAAACATTAAAACACTTCACAATAAAGTTAATATCTTACAAAATGATTCAATCTGTGTGTGATTTACTTCATTTGAGTGATTGGTAACACCCAACATTTCAAACATAGAGACTATTGCCCCCATGAGGTAGAATTTAAAGTCAATGTTAACTGGTAAGTCCCTTGACTCATGCCAACACACACATCCTTCCTGTGTCTGAACATAACTTAAAGGTTCCAAGCAGTCAATAGGGATGTTTGGCTTGGCTGGTTTTGTTAAAAGGAAGTCTTTACCGAGCTCACGCACACCTGAC
>DmadHVLS_Contig_9
CATCATTATGGACCACTAACATTATAGTTATTGATGAAGCTGGGACCCTATCCTCTCATATTCTTACAGCTGTGGTTTACTTTTATTGGTTGTATAACAGTTGGTTGGAAACACCACTTTATAGGAAAGGTCTGGTGCCTTGTGTGGTCTGTGTAGGATCGCCAACACAAACTGATGCTTTCCAAGCGACATACAATCATGTCAAACAAAAACATCAAATATCAGAATGTGACAACGTGCTGTCATTTTTAATATCTAATAGAGCTGTATCTGAATACACAAATATTGATAATAACTGGGCCCTCTTCATAAATAACAAAAGGTGCACAGACCCTGAGTTTGGACATCTCTTGAAAACATTAGAATATGGTTTGCCAATACCAGATGACATTATGAACTACATAGACAGGTTTGTGGTTCCCAGATGTAGGATTTTAGATCCTTTACAGTACGTTGGGTGGACAAGACTGTTCGTGTCACATATTGAGGTTAAACATTTTTTAGCCTCTTTACATACAGCTCTCTCAACAAGAAAAGATACTCAAGAGGTGAAACTTTTTTCATGCCCCATAGTGTGTGAAATCTTCACAAAATCACTGGAACAATATAAATCTCTGGTTAACTTACCTCATTTAACAGCCACTGAGTGGCTAACAAAAAATCTTGCCAGATTAAGCAACTACTCCCAGTTCATAGACCAAGACATGATGCCTGTAAATACAGAAATAACAGAACATTCAACTAAGGTCACATACATTACCAAGTATGTTAAGCACAGTTATGTCTCTCTTAATGGAAAGACTAAAAAGTGCATGTGTGGTTTTATGGGTTCATTCGCTTCATTTAAGAAACTTCTAGACAGTGAATCATTTATTGACAACCATGGTCATGATCAACCAGAATTTGTTTATCAATTTTTAAATGTTTTAATTTACAATGGCATGTACAATTTTCACCAATATGCAATGCAGAGAGGAAAGTCCGATTTCCTGGACAGATTGGCACACTTGTCTATTCCAGAAAACTTGATTGCTCCGGGAAAACACAACCAGGATACAGTCCAACAGTTTCTGGCCAGAGAAAATGATGTGTTTTATCACATCACCTTGCCACCTCCACGTGTGTCAGAAGTTTGTTTGCCTGCCCACATCTCGCTGTACCTGGCTCTAAAGGATGTTTTTAACACCAGATTAGAATTGGCTCATAAGATTTTTGGTGACATTTTTATGGAAGAAGAATTTGTGACATTTACAACAAATATCCTCATTAGGGATGGAGTGGATTTCACATCACCTTCAGAAAGGCTTTCTGGGTTACTGGATTATGCTTCAACTGTTGAATCCTATAAATTAAAAGGATATACATTCTTGCCTGTTAATTTTGGGAGATATCAGAAACACAGCATCAGTCAAGATCTTCAAAACAAAATGCCAAATATAGTTGTGCAAGATTCCTCTGGCTTTATTGCATGTTTAGAAAACAATGTAAACAAGATGACTGAGACCCTAGAAGATGGAACCCTCTTACATCTCTGTAGTGTATGTGATTATGGAATAAGTTCAAGGCTGGCCATGACAATAGCCAAAGCACAGGGAACCTCGTTAGACAAAGTAGCTGTTTCATTTGGAAATCATAAAAAAGTAAAGAAAAGTCATGTTTATGTGGCAATTTCAAGAGCAACGAACCCCCAAAACCTGGTTTTAGACTGTAACCCATTAAAAATGCTAGAGGACAAGGAAGACCGTGAGGCTGCATCCTTCCAGATCATAAGAGCCATGCACAATCCAAACACACTTCTAGTCTATTAATAAAAACAAAAGAAACACACTGTCTGGTTTGAGCTGTTTATTTTTAATCAATCCAGGGCCAATTATATGGAGCGTTGCCAGAAATGGGTGGTGTTTTTACCATTGCATGTTTAGAGTGATCTGTCTTGGTTCCAGGTCTCTTTGTTCTCTGAGGTCTTGGCTTGTCTTCCTCAGAGTCTGAAGATTCTATCAACGCCTTATGTTTTCTTGTCTTCATAAATTGTACTTCTTCTTCACTGCTACTTGATAGAGCTCTTTTATATGTTGTATGTCCACCGGGAGGTTTGCTGGATTGTTTGCTGGCTTCTCTACTAATAAAATCACTCGTCTCTTGGTCTGTTTCACTCTCATCACTCATATTATTCAAATCTTCATCGATCTCCTCAGAAATATCTGAGGAATCTGTTTCTTCATCCTCTTCTTCACTAACAATCGTGCCACTTACACTGGACGGACTGCTATCGCTGCTACTAAAGACATCATCATAATTTGAAAGCTGAGACTCTGTATCTATTGATTCTTCATCTTCAGAATCACTGTCAGGTACAGGAAATCTAAAAAAATTAGTGGTTTTTTTCCTTGGAGCCCCTTCCAATGGCAACATCCTAGACTCCAGTTCAGCCTTTTTTTGTTTCTTACTCCTTAAAAACATTGCCATTGTCTGAACAGTTAACTTAGAGACCAGTCGATGGGAAGTTTATTGTGGTTTTCCAAATACTGGTTAGCCAAAGTAAAGTGATTGCAACCAATAAACTTTGGCCAGGATGATGCTTTTCCACCTCTAGCTGCAAGAGGAGAAGGATGTTGGGCTTTTAAAACCAAGTGTTTCTGTGAATTAATAAATATGCTCTTCTCTATGGCCTTTGAGCCCCAAAGGAGGAAAACACAATTGGTTAACCTTTCAGAGAGTTGGCTTATTATATAGTTAGTAAACCACACCCACCCTACATCTGCATGAGATCCAGCCTTTCCCCTTTCGACTGTTAGCACTGTATTTAGCAACAACACGCCCCTTTTGGCCCAATTGTTCAAACAACCATGTCCAGGAACTTCAAATTTTGGGTCTGATCTTCTTAACTCCAAATAAATATTTTTTAGACTGGGTGGCACAGGATCTGCAGGAGAGACACTAAATGCCAGACCGGTTGCCTGTCCTTTGTGGTAGGGATCTTGTCCTAAAATAACCACTTTAATATCTCTCGGGTCACACAAATAAGACCAAAACATAATTTTATTTTCTGGGGGATAAATAATTGTACTTTCTCGCAACTTCCTAATATAAGATAACAAATTGTGCAGTTTAGTCTGGAAAAACTGGCTCATTTCTAAAAAATCTAACCACCTGTGTGATAACAGAAGTTCTTCCTGAGGAATTTTAGTCATATCCTCAACACTAGACCACACGTTTCTTTGGAGCCATTGGTCCATTTCTACCCCTTAAGGCTGCCAAGTTAAACTTAGATGTATCGGCTGTAACTACAGACAAATGAGTAGCCATCTCTTTTATACTTTCTTGAAGGATGCTCAGGAGCTTTACCTCTTCTTGAGTTGCCTGGCTACCCAATCTCTGCAAGATTGAAATCAAAAAAGAAGTGATGCTAAATCCATTGCTGCAAGTCAGTTTTGTGACAGTTTTGTTAACTATGTGCACTTGTGCCAAATTGGACCCCTGGCAAGTTTTAGGGCCTGACAAGTAAATTTTATCAGCCATAAAAATAGGATCTAGGTCTGCAGGTTCCACAAACTTTAAATCACAGCATGGCATTGCATGATTTGAATTGGCTCTGCCCAAGAAGGAAACTATGATAATCATAAAACACAATAATCTAAACATTTTTCAGTGTCCAGAGACCACGCAACATCCAATAACACTCACAAAATTAGTTCTCTTATATAGTAATTTTTAATCTTTACATAATCCACAAATTATACCTGGTCCCTATAATATAAATCAGTCATTGTGGGTGATATGGTGGTTTCGCTT
>DmadHVLS_Contig_10
TTGTGGTTCTTCCTCTTCACTGCTTATTAGATTTGCAAACAACAAATCTTCCTCTTCTAGGGACAGTCCCATTGTGAGTTCCTGCAGGCCAGCTATTAACCCATTGCATGTGTCCATATTTGAGGCACATTTAGCCTCACAACCACTCCGAGATGTGTCATTGACTGTTGTGTGATGCTCTCTCCCATCACCTACTTCACTGTCCTTGTCACTGACCCATGGGAGCACACCCTCAGGATCATCTTTTGTGACACTGTCTCCCAAGAGAACATCTTCCGGGCCATCATCTGTATCACTGTCCTTTAGCTCATTTTCTGAGTCAGGCTCTTGATCACAAAACACATTTTGTTCTTCCCTAATTGCTAAATTATCAAAATTTTCTGTCATATTACAATCCCCCAAAAAGTCATCAGTCACTTTTGTCTTTTCCTGCGACAATACCCCCCAAGGGGTTCTTAGAATAACGTTAGGGCCGATAACTCTTGGTTCTTGAAAAGGCTGATGAGTCCTTTGACCTTCACACTTTGCCTCTAACTGACAGTTCTCCCTTGAAAGATCAGTTAGGGTTTCAAAATCTGAGGACTTGCTACATAAACTGCATTTCCCTGATACTGGACCAACCTTGGGTGTTTCAAACTCAAGATCATTGACATCGGAATCTACATCCCTTAAAATATCTTTAAATGTTGTTCCTAGTAATGATGTTGAGTTTATTTTGCATGTATGTAATTTTCTTGGCCATTTTTCAGCAGCAATTTCTAGCAAATATGCCCAAATGTCAGTATTTGTTCGGGGGGTATAAGACACATCAAGTAATGCATATGTCTCTTCTATTTCTTCATCAATTAACATAATATCTTTAAAAATAAAACGTTTAATAAGAAAATATAACCAGCACACATAAATACATGATGTCAACTGGCTTATTTCTACCCTAGTATCCGAAAAGTCAAAAAAGTCATCTGGTGAAGTTAATAGTTTATGTAGTTGATGTTTTTCAATAACAACATTTGAATTTATTACTGTTTGGTTATGAATTCCAGCAAGAAAGGTCATTGCTGCACAATGGTGTCTGTGAGGATTTAACTTTGGAACTCTTTGACTTGGTTTGACCATCCTAAGACTTTTAGCCAATTTAACACAGGGTAAACATCCGCATTCTTCTTCAAAAATCATGGCCAATCTTTCAACACATTCTCTCAAGATATACCCAGGATCATCCTTGTGTCTCCGCCCAGTAATTTCCATGTAAATTGACTGCGCGAGGTGCCTTGCTGTTTTAGCAGTAGGGGCAAGCTCAATCCTACAAGTGAGGCCTCTTGAGTTCAAAAACAACTGTTTCAGGGCCACAACAGAAACCAAAAATCCTGGGTGTCCTTCCTCTCCAAAAAAATTCTTTAAGGCTCTAACTGTAGTCTGAACTTTTCCATGCTGGTTGTGATTCTTGAATATTTTTAGCCAGATATTCAAGGTGTCTTCAGATACTCCCAAAACTGGGACCTCAATCTCCATATCTACCTCTGATATGACTTTGAATATTTTTTGCCAGCCCACATTTAAATAGATACAACTCAGAACAAAGCTCCGCCCCCTCTAGACTGTACCTGCCCAACCAAAAAGCTTGTCCAAAATTAGAACAGTTCCCTTTAAAAAATGCCCAGACCAAGGAACCAAATCACTCAAAACTGGATGACCACTCAAAGACAACACTTCAACATGGCTGAGAGACAGGTAAGGTTTTTTATTCAATATTAATAATAACAGTTTTACAATGATAAATATAAGTATTTATTTCTGAAATTTCTATGTCTGAAGAAGTAGTTGTTAAACCTCTGCATAATCTTTCAAGATTTTTTAACATGATTGTAGATCCTAACTTGGGATGCACTAAATCATACCAAGAGAAAAACTGCCTTAGTTCCTTCTTTAACAGACTCTGTACATAGCAAATATTGTCTTCTAGTTCTTGTTCATAAAAAATCTGGCTGTACATTCTCAGTGCTACTGTCCAGAAGACAATCTGACTAAAATAAATGTTAAATGTCTGATCAGGATATTCTCTGTGAGCCCAGTTTTCTTCCAAGTACATATATTTAGAAATGTTTGCCAGTTGTTGAATAGATGGTGCTACAGTTCCATTGTTTGTAACAAGACCACTTAGTATCTTTCTCCTAGTAATGTCTGAAATACCCACCAGGTATTTCATACACCAGTTAACACAACTCCCATTGTGGGGTTCTAAAAGTCTTTGCGTGCAAGTTGGGTATTTTTCTGCCAGCACAGTAGGTAGGGTCTTCATAACTTCAAACTCAATTCCAACATTGCCACAATCAAATTTTTCTTCAATGTCATTCACAAGTTTTCTGATTCTATCATTTTCAAGCACATAAAGTTCTCCCAATAAACTCCTAATAGTTTTTCTTATGTGACATGGTATCTCCTTTTCATGGTGTCTGTGCTGCAATAAAATCTGACAAATCTTGAGCAAAAATGTTGCTTTCTCCAAATTTAAAGCTGGGGCTTCATAAGCTGGATTTTTGGTGACACATGATAAGCTGTTTAACTCATTTACCACATCCAAAAGAGAAGGGAAATGGTATTTATATAAATTTGTGATGGTTTGATATTTACAGCAAAGACGGTTGACTTTTTCCATTTTAAATCCAACAGGGAATCAGTATGCCTCGCAAAAACTGTGTGGATCAATTTGTCTTTGTTAGTCCAGATCTGAAAAACAGACTGTACTTTCTTGTGGAAGACTACCACCGGGATTTAAATAGCCCCACAAATGCCTCAAGATTTGTCCAGGAGGTACAAGTTGCTTGTGAGGCACTAAAACAGGAAATGAGTCAACTTGGGGCCTTGGCTGGTCTCATCCTGGACATCAACTTAAGTAATTTATGGACTCTTTTTAAAAGTTATAAGGCTAAACAGAAGGCCAATGTGGCAAACCACAACCCCTGTGCACTTATGGCTCAGCCTGTAATCAAGTATCTCACAGAAAGACTGGTGTATTGTACTGACAGATACTACATAACAGCTGCCTGTACTGGAATTCAAATTCCCATCCCTCTGGCAAATGCAATCTTCAGACTGACTGCCAACCTAAGGAAAAAGTGTCTGGGAGCATGGAAATTCCTCAGTAGTGGAAGGAGAGAGATGATGACCTTAGCTTCTGAAGTGTTTAGCACATATCAAAGATTAGACTCAGCAGGTCTTCTGTCAACTAGATTTAAAGCATTTTGCAAGTTAATCTTCCCTTTGGTTGACATTAACAGACTATTTGGACCCATATTGGAGTCTTGTCAAGGTAACACAGTGGACATGCGTTCCCTGACTATCTGTGGAGCTCAGGAGAGAAAAAAGATTCCAAATAAAACTGTGTACTCTGGGTGGGTTACTCCAGAGAGGTATCCCATACCAGACCCTTTATTGGTTAAAGTAAGGGAAGATGGATTTGTAGAGTATGGTACTGCTGATCTGAATGCCTATTTGGTTGACCCAGAGTCTATTCTGAGAGGTGATAATCCCTGTGTTTCTGGAGCCTACCCTATTCCACCAATCTCTTCAGATGTGAGACAACCAATACAGACACATCTGGATGACCACACTCATGGTGAGAGCAATTTATCAGTACCCGAATCCACAACCAACTGGAATACACAAACAACTCTGCCTCCTGTGTACCCACAAGGGTCTTTTCTATATCTGCTAACAGATAAGAGTCGGGATATGGAATTTCAGCATTTAGACAACCAAATGGAGGGGTCCAACAACTTACCTTACAATCCTCCAAGTAACCCAAATACTCCTGGAACTGGATTACGGCCAACACCAGACTTTGAAAGACAATTCCAGGCAAACGAACCAAAATATCCAGAGGACCCCCGCGGGTTTCAACACTCCTATAATTGTCAGTCTTCATCACATGGAGAAATGTTGGAGCCATCTCCCCTGCAGGCACTCATTAAGGGAATGTCTAAGTACCAGCCACCAGACAAGTTTTTGTTTCCAGACTGCTCAACACCCTCTACTTCATCACAGCCTCCAACAAGTCAATGCATCAGGAATCAGGCGTCATCAGAGGTCCAGCAAAAGAGGAAGAGGCGCCTGAAAGACCCTAGGTTGGAAAAGAGAGCTAAAACTGCTCATATTCCCGGGAGAAGAGGTCCACAGAAAAACAAAAAAAGTCAAGAACCGTCTACAGATGACTGTAGTCCCCTGGGACATGTCTCTCAGAGCCCTGTCCTTTCATTAGAGAGCACTGAAAAAGTGACAGTTTCAACATCTGATAAGGGGAAAAAGACAGACTCTAGAGATGACGACACCCATAAACATCAAATTTGCATGGACCCTACAGCTGAGTTTGTGCAAAGTCTGAGCAGCAAGTCTATTCATGAGACACAGGAGGCTTCAAATTGGCTCGAAGAGTTTATGGATAATGAATGGGACCAACAGTATCAGCCTGAACAGGAAAGTGATATGTTAGCTACCATTTTACAGGATCTATACAGCCTGGATAATGACACACACCAAGCCCTGGTGAGCTCAATAGAGCCACCTAGAAACGAGTTGGCAACAAGAGGTCCTTTCGATGAAAGTTCTAGTCATAAAAATATATCATGTGAAGTGTCTGCACTGGAAGTGCCCTCCAACAGATGTCAAAATACCCTGCCAGGTGTTCATCAAAGTCCACCTACTAGTTTTCTATCCTCTGATACTCTCCTGAATGACAGCTGTTCTCTACACAAGCTTCATTTGGAAGATGAACTTTTTTTCAACTAACCATACCGGCCCAGCAGATGCCCACAAACTTTGCATGCCAGCATTAGATAATTTTAGTCTTGATTGGGGTGTCTGCAAGCTCAACTTGTACATAAGCTTAAAAATAAGTCACAAGATAGCAAAATTTAACAAAATTAGTCGAAGAGATCGCACAACGTTGCCTTTCTATGGGTATATAATCAACCTGACAACTGTTCAACTCACAACAGTATACAGAAATCGAACCTTAWTTTGTAAGACTTCCACCTGGGGCTCCCGCAATGGATATTTTGTCTTCTCAGGATTCTCCGGACCACAGTCCTCAGTTTTCTCCACTATCTCCACCCTCTCTTGGTGATGCACAGACTCAATGTCTCGACGGCCTGACACAACAAACTCTGCAAA
>DmadHVLS_Contig_11
TTCAATTTCTCATCAACTACAAATGTCATAACAACTCTTTTATATTGGATCGTTTTGCGGAACCCACCATATACAAAATATCCCGAGTGTCCACATTGTACATATACATTAAATATGAATGTGACATGGAATGTGGATGATACAAAAAAGAAGTCTGAAGCTTTCCAATTAACAACTTTTGACCATGGTACTACTTCTATGAGTACAACAGTAAACAGGTTAGGGCAGGAACTTACATACTCAACACATTTTTTGGGACACAATGGACAATTTAATGTCTTGACTGAGTCAAAGTTTCCTGACACCCAGATTCCAATCTCTTATATGTTACATTTAAAAGATCCATTTGGAATTACATGGTGTCATAATCTCATAGTGTCAACAGTTTCATTGCCAGGAGGCAAGCTTCCAACAATACCTGACACACCAGCAAAATGTGAGGAGAAGACAGAGACTCTAAATATTGTTAATGGTATTGCAGAGGTGTCTCGTGACTTCAACATTATTTTGGCTTCCAAACCAACACTTAAAATATATGTTAAGTCTGAAAAAACAGATTTAGTGTGCACACTAAATATTTGGGAGAACAAGATTAAAGAACAAAAAGATTTTACAGTTTTAGATAGCTTTTGTGCATTTAATGTTTTATCTGTGTCCCTAACCACCATTAGTGTACCGTTCTATAATGTTACTGAAAAGGCATCAATCAAACATTTTTTAGGAAAGATAACAATAAAAGGTATATTTGACCAATTGAAGCCTAAATTTTTAATGATAATATTTGAGGATGATTGTGTTAAGTATTTATCTATGAAGGTGTCTACAACATCATATGGACAAGATGTGCCAGGAATTGCTACTCAAACTGTAGAAGAACAGTCACATTTAGGGATGACTTCAATTACCCCTAGGGATTTCACAAAGATTGGTGATGATTCTCCCCTTGTTTTTGGTGTTTATGACACACATAATGAAACTTCAAGATGTTTATGGACAACTACCAAAAAGAGTATGGTGCTTGTGAAATCTCAAGACTGTGCAGGTGAATTTACCGGACAACTAGACGAAAGTGGTAAATTTACACTAAGTTTTACCTCACTTGAAGCCCCATATCCAAACTACACCATGTTTATTCACTCATCCTTACACTCTGAAGTCATCAATATTGATATAAAAGAGTGGGTTCCTAGGACCCCACCAACAACAACAGGTATGGTTACTTTTAATCTACTTCTCACATTCACATTTTACATAGTTATTACTCATCATACACATGAGGTAGAAAATGTGGCAGAATTTATCTAAACAGAATGTTATTCCATATTCTCCAGGAGCTCAGAAGAAGGAAACAACAGACAACCCCACAGACACCACTACAGCCACTCCTAAATTAACTACAGAGGAAGATGAGTACAGTTCAACCTCTTCCATCACAGAACATAAAGAGAATCTAACATTTACCCTTGACAAATTAGTTACAGGTGAAGATGGGATAAGGTCCTCCTACACCAGTATGTCAACTACCATCTCTCAATCAACTACACCTGAGCACGAGACAAGCACCACCGGTTTCGCCACAGTGTCCGACACTCCCACATCTACCACACATGAAAGTGTGATAAGGACATCTGATATTACCACAGAGTCTAAAAACAGGCCCACGTTAACCACACTCAAATCAAACATACATGAAAGTGGGGAAAACACATCAAGTAGTTCAACCAAAACCACTTTATCTACAACACAAACACAACACACTAATTTTACTACTAAAATGGCAAATATGTCTCAGTCAACTAATAATTACTTAATTTATTCTTCAATAGGCACAATGAAACCTCCTGTAACAGATGAGGTAACTCCTGGAAAGAGCACAGAATCGACACCTGGAAAGAACACTGGAGAAACAACTAAAACTCCACTATCTAAGCCCAACACTACACCCAAGCCAACAACTACACACACACCTGACAAGAAGCCCAAATTATGGCTTCATCCCTTGATAGGAATGTGTCTATTGCTAGGTGTTGTTATTATCATAAATGTGACCTTTTGTATCTATACTAACTCGCGATCGCTTCAAGAAAAGCACAGTAGAATAATTTTGTAGACCACATTTTATTAAAATGTTTTATTTAATCAGATTCTCTGCTTCTGGATGTTGTTCTTCGTCTAGAGTTGGTTGCCCTTTCACTCACATCACTCATAGATACGTCCAATCTCATTGTAAATGGTGTCAAAAGACCTTCTAATTCTTTTTTAGTAACAGCCTTGGCTGTCTGTGTTCTTATTCTAGCTTCTATTTTTTTTGAGGCAACAGTTGTTAGCTTTGCAGTAGCACTCACAATCATTGCCTCTCTTTGGGCAGCAGTCAAAATTTGATCATCTTTATCCGTAGATCCACCAGAGCCATGTTTAATTCTTTTTCGCAGTTCTTTGTTTTCAAGCTCTAGTTGAGTTAATCGGGCTGTGAGCTCAGACATTGATGGTGGCTTAGGTGTTTTACCTTTTCCAGAACAGGCCATAATGCCTATAACAGCATCTAACTGGAGGCCACATTTAAATACTGTTGGGTAGTGGCTCAAAGTTTAAGCCCCTAAGATTTTGTTACAGTGTTCACAAATTTGTTAAAACATAAGTACATCAGAAACACTATAGTTGCCAGAATTATTACCAAGATATTTAGGAGTGCCCAAATACTAGCAAAACTGGTTAAACTTGGCGCATAGGTATCTGCATTGCATGAGTAATCATAAAAGTTTGTGTCAGGGTTAATATCAGTCATTAGTGAGTTGTTTGTGCTCCCAGTAACAAAGCCACATCCTGTAATTGTCACCAAGATTCCAATGATATAAGGAAACACAAATCCATGCATGGTTCAGACTGTCTTGGGTAACAGAAGAAGTACTACTCAACACCAAACCTGTGTTAGACCCTTATATATATTGCTCAAAGAACCATTACAATGTCTTTAAGAAAAAATCAAAGACCTGAGGTATATTTTGAATTTAGGTCAAACAGTTTTAAGATTACCTCAGAGCCAGAAAGCTCCCAATTATGCCTGACCAATAATTTCCCTATTACTGTCAAGCCTTACCACTCCATGGTATTACCTCTAGGTATCAGAATTTTACAGGCATCAGGTTATGCATTTATACTAACTGGAAAGTCAAGCCAAAAAATATTTTGTCATACAGGCCTGATTGACTGCGGCTATAGGGGGGAATTAAAACTGATTATACTAAACAAAACTGAATACAATACCACTATATTCCCGGATCAGCTGGGTGTTACTTTATCAGCATTCTACTTCTCAACACCATTGATGTATAGTGAAGGCCTGCTGACAAAGCCAAGATATGAAAATGATGCTGGTTTTGATTTAATACTACCAAATCATCTTTTGGTCTACCCATACCAAAAGTCCACTATTACAATTAATTTAGAATGTCCAACTACTACAAGGTTCTATAAACCAGTGATATTTGGCAGATCGGGATTGGCCACACAGGGCTTAGTGTTAGAGTTAACCAGGTGGAAAAAGTCACCTCTCAAACTCACATTTTACAATTTTACGCAGGAGACAATGAGGTTCTGTAAGGGAACCAGAATATGTCAGGTGGTATTTATGCATAAGAGACACTTACCATCAAAATACAAATACTTCCTAAATTTTTCCCGCCTCAACAACAGGGTTGTATTCTCACACGCACCCATGTCATTCATAAATTTTGAAGAGGACCCATGTAAATCATTAGTGAACATATTAGACACACCAAAAGACCACAAACAAGACCATGGTCAAGCAACTAGAGGGGAGGCTGGACTGGGGTCATCAGGAATGTAAACAAAATACATGGTCAATCTAGACAAAATATATCGCTTTATTGTGTGCAATAAAAAGTCATAAATTCAAGACATGGTTTTTTTGTTTTGTGTATTGTATCTTGGGAAGCATTGGGGCGGTGTCTGGAATTTCAATTCCTTCAGGCTCGTCGTATATGGGGTCTGGTAACTGTCTCATAATAGAGGTGGGTGTTTGGGTTATAATCTTATCGATGTCCACAGCCCAATTGGCTGTTTCATCTAGCTTGATTGCAGTGGCCAACTTCTCCATCTCAATCAATGATGCAGTCTCTCCAGCCTGTTTATCTAAAAGAGCCTTCAGTGTGGCATCATCTATAGTAATGCTGCCAACAGCCATAGAAATCATAGTGTTCCAGATAATGCTCTGAACAGATTTCAATTTTACAATCTGAGCCTGAACCACCATCTGGCAAGAATCTGGTATTTTTACAGAATCAAATCTTTTCAGATAGTCTGATATTTGATTGGCTTGTACAGCCAACAAATAAGCTTGCTTTAAAATACCATCAGATTGTTTGCCTTGAAACAGATCTCCTACAGATACACCTGGAGGAAGGGCAAGATTTATTTCAGTTTTCCATCTGTCTGGATATGTAGCTGGACAGTCTAAAAGGTGCATGTACTTTTTTTGAGGTTTTCCAAATGGCCAAATGCCACAACATGTCCACTCAAGCCAACGAGCAGCCATTGGTAAAGAGTAAGATGCCACAACACAAGGTACTCTTCACAACTGATGGAGACGGTGCAGAAATTATCACTGATGTTTTAACAGGGGCAGAAAATGTGGGTAATTTTTATTCTGTAGTCCACAATTACTATGGCTCATATCCAGAGAACAGCAGTATGGAGCTAATCTTGTGCCTTCCAGCCAAAAGACCAGGTTGTGGCCAGAAGTGTCTCCCAGTTCTACAGCTTCAAATTGACACCAGCACTGCTTTGGGGTTTTTATTATATGGGAAACCTATCAGTTCAAAATATGTCCAACAATGTCTCTGTGTTACAGCAGTCAACAAAATTTTTAGACCTGTAATTGATGTAATTGTATGTGGATTGCCATCATCAAAATTTGCCCAGGGTACCTTAGGAAGTCAAATATATTGGGTTAGGGCAAAGTTTGTGTCTGCTCTAAGAAAAATGTTCAAAATTACATCTTCCCCATTTTGGATGATTAATACCTTTGGATGTTATGAAATCCCATTTATTCTAGTCAGCACTTACTACTTTTTTGAACAGCATACATGTACAATAGAAACCTTAGGCCACCTAGCTGCTCTTTTTGAGAAGAGAAGAGGGCAGTCCCTCATAGCTGTAAACACATGTCAAGAATTGGGAGCAATTTTTTCAACATCTTCCTGGTTGTCTAGGGCACAGAGTTTTAAGCAGTATGTCTTTGAAAAATTAAGAAGGGACAACATCGAGTTTAATCTCGTAGATGAGGCAATTAATGTATTTAGAGGTCAACTGATGCTTTCAAATCAGGACTTGGTTCATTACATCTACCTCTCATTCTTCCAATGTCTCAACAAACAAAATTTCATAAACTACTCCACCCAAACAAATCCTCAAAACATACAGACACATAAGAAAAACATCCTATCCTCATTCCTGGACAATGATTTCAGAGATCATATGTCATCATATTACAATAAAGCAACATATCTTCAAAGTCATATAGTTATGAGCAGTCTTAATCTGCCTCATGTGACAGGATACACCGATGAGACAACTGAAGGCATGATTTTGAACTTTTGGCATGGCACGTGCAAGGATGTGCAAAACTTGATACAGGAAATAAACCTGAATCACCCTGATTTTAATTTAGCCCAAGAATTAAGTGGATTACTTGATCTTGGGGCATTAAGTAAACAAACAAGATTTGACTCACCGAAATATTTACTATTCTCAGAGGTTAGAAGAACTCCAATTTACAGATGTCAGCATTTAAACAAAAACTACTTTGTTATAATTAATGAAGACAACATCTCAAATACTTGGACAGAAAATATCATTTTACCCCCACATCCACAATGGGGACTCATGTCTGATGAAAAGATCACAGTGGGTATAAACTACCAGGAAATATACTTCTCCCTGTCGAAAATTCGAGATCAGCTGAAGTTATCCAGACATGAATACTTTAATTCGAGGTTGCCAATTTTTAATCTAGTTTTAGACTTTGATTTGCCCCTGCATTCTATTGGGTTATCCCTCAAAACAATTTACACACTGTGTGTGCTATTAAGAAATGATATTTTGGATATTTTACAGCTATTGGGACCCACACGCACGGAACATCCAGTGTATTTTTTTAAATCAGCATGTCCAACCTCCGGTTGGAATGAAAGTGAAGAACCACTGCCATTTTGTAAGTGTGATAAAAAACTAGGACTGAGAATCATAACCCCCTTGCCAACAGGAACAGCCCTCATAGGCTCTGAAACCATCATTGCTTTAGTAAATATTCTCAACAGGACGGTGAGACTTAACACAGAACTCTCCAAAATGTTTCCCTCCTTACTGGAAAACAGAGGTCCATTTGATACAGGCATCTATCATCATGGAAGATGTGTCAGATTACCCCACACCTACAAAGTTGGCCCAAATGGGGAACTTGAAAGGCAATTAAAATTAATTGTTTGTCATCCTTGCAGCACTGACAAAACATTTTATGTTAGCCAGGCATGCAAACTAAAAAACCTCTTACATCACTCAAAACCACGAGATTGGCCAATGGACACCAAATTAGTGTACTTTATTCAAGACATCAATGAAGATTTTTTGTCTGCCAAGACAAAAGAGCAACTACCAAAATCATACACAAACATACCAGAGAGAATAGAAACTATTTCTGGCCTGGAACTCACCAACTGGGTTGAAAATGTGGCATGGCCTAAAATTTTTGAAAGTGTTAGACTTTACTTGCCAGATGATAAAATCAGCCAATTTTATCATGTAAAGTTTATGCCTGCAAATGGAAACATTGTTCCTATAAAACCAAAGAAAGCCAACAATTTTAAATGTATTACATTCAATCACAGAAACAAAGCTCAAGTGGTTAGAATTTTTTTGGCCTTACACACCACAAAAGAATGTCAAGTAACTATAACCTTCATGAGTCAATGCTTTGCAAACAAGTGTAACAACAACAAAGCCACTGCCCATTTTTCAGTGCTTGTAAATTTGGAGGAATTTAGAGAGCTTAGACCAACTATATAAAGTGACCAAGAGCTTAATCCCTACACGACGCTCTTCCGATCTCATCTATTCAGACCTAATTTCTCTCACTTGTGGACTCTTCCAACTCTCACAATATGACACAGAAGATGTTG
>DmadHVLS_Contig_12
CTGTTTTTTCAAGGTCTAACATGCTCTGGACACATTTTGTCTGGTTAACAATCTCTTGCTCAAGTAAGATCATACGTTTCTGATAGGATAATGGACAGATGACTAAGGATGTTTTGTAGGCTCTCTCCAACCACTCCAAATATGTCAGGGTGTCTGCATATGTGTCATGGCCCATGAGCCTACCATCATGAATGATGTCCTCCAGAAATTTTATAGGATTATTTGGGGGAATGGTTCTGGATGATATTTCTGTGGGAGCCTGTGGAATTAGGCTGCTAATGACACCCAGCAGGGCTGATGATACAATGTCTTGCTGTGATTTATATTGAGCCTCTGCAGCATCCATAGAGTTCTCTAACATCTCTATCTCACTCTTCATCTTAGTAAGAAGGGCCCTTTCATTCTCTATCAGGGCCGTAGTGAAGATTGTTGGCATCAATGTTGACTCTTCCATCTCCTTTGGTGTGAAGAAATTTTTGGGGGTGTATATCTTAGGCCTGTTGAGCTGTGAATCAGAATTTGGATCTTTCAAAGCATCTATGTAGGATTCCACCTCAAAGATGGTCTCTGTTCTGAAGTCAGCCGCCACGTCCTCCAAAGACTGGTTCAAATTCAGAAATGATCTGGCTGGCTGCTCAAAAATTGACCCGATTGTAGCCTGCTTTAGATCAGCGGCATCCAGAACTTGAGTCATTAAGTTGATCTTGTCCTCCATGATGTTAGCCTCGCTGTTAATTTTGGGGAGCGCTATAGTCTTAAGAAAAAAGTTCACGTGACTGTTATATGTAGAAACCCAGTCAAACGCTGGGGGATGAAACTGGGCAGACTTTGAAATGAGTGAGACAATTTTAGAGGTAATTATACCTTCTATAGATTTTGCCACCCCCTCCACCATCTTTAGGAGGGCCGGGCCTAGGATAGAGTTGAGAGATGAGCCTGGACGTGCATACTCTGCGGCGATGGCCACCCAGTCCTCAGCTCCTAATATGTCAAAATTGAGATTTTGAAAGGCATTTTGTATTTTTGTCCATGCCTGTTCACCCTTTTTCTGTGTAGCATCCTCTATCACCACCTGCATTGGATCTTGTGTGGAATTTGTGTTTTGTAGGTATCTTATTTTGTCTTTCAGGGCCTTTTCTGCATGTTTCCTCAGTTTTGGTGTGGGTGCCATTTTGAGTAACTGTGTGACTTCATTCATGTCTTTGGGCTCTGATTCACTGACCATTTTTTGATATTCCTCAATCTCTGCTTTTGTAGCCTTGTCTTTTGCTTCTTTCTCTAGTTTATAGATAACATTATACAGCTCTCTCTTCATTTTCCCATTTAGGTTTGATGTGCCCATTTTTTGCTTCACTTTTTCTGTAGAAGCTAAAATGTTTTTCCATTGTTTGTATGTGGTGCTGGTGTCCATGGATCTTTCTATTAGGGCTATTTCAGCAATTAGTGAAGTCAGATCATTTTGTGCAGGAATGGTGGTGTATCCCATAAATGTTTTAAACCCACCTAAAATTAAGGGGTCCAGGCTAGCAAGGTTTTTAAGTTTAATGGCTTCCATAGCATCTCTGATCATTAGAGACGCAGATGCATTGAAGGCCTCCATAACTGCGGGGCTCTGCTTAAGTAGACCATTACCAGATATAATATCTGAAATTCTTGGAATATTTTCTACTGTAGAATGATAGCTTGTATTGTTGATTAAATTGATCAGAAAATTCTCTGAAGAAGCCAGCTTCTGGATGTTGTCTTTTAGGCGAAGGTATCTGTCATTGTGTTCATTTCCAACCAGTGCCCCAGCATTCATGATGTAATTTTCCAAAATAGGTATTGACAGAGTCTGGGAAACTGCACTTGTCTGACCATCTGAGTTGTCTATGCTTGATGTCAGTGCCTCTATGTCATCCAGGATCTGATTCAGGGAGTTGTGTCTCTCTTGTTCCTTCTGAATCTGATTTAGTTTTATCTTGACATCCGTAAGACTTTGAAGTTCAGTCACTGCAATGGGGGTATTGAAGGCCCATGGAGAATTTGAGATTGAAGCTATTTCACCCCCCATATACAAAAGCTGTTGTAGGGACAGTTGGAGCAGATTCTCATCTAGTTTTAAGTCAGAAATACAAAATGTTAATATCTTCAATGTAGACTGGATATTGGATAAAATTGTATTGAAATCAGGGATTGTGAGTATGTCTCCAGAAGTAAGAGAACTTATGAAATCAACTGCCACCTGGTGCACACAACTTGTAATCTCAGCTTCCACCGGCAGTAATCGTTCCAGTAAGATGGCACTCTTTATGGAGGGTTGAATTTCCATTATCATTGGTGGCATAGGCGGCGGCTGGTAGTTCTCCATGGCCACCAAGACAGATTCAAAATAATTGGCCTGATCTGAAATTTCCTGATTTCTGTGTTCCACTGCATCCATAAAAATCTTTAGGTGGTCGCTGAGAGTTTCAGCCTCTGTTAGTGAACAAACCATAAAAAAGTCCTCTCCTAAGTATTCTATCATCAACCCACAGTAGCTCTCAAGCTGAATTGTGGTCTCCTGGATTTCAGTTTTCTTAATCTCAGATTTTAAGATAGAAAGAACCTTTCCTAATTTTCCTTTATCATTGGCATGGATTTTAACCAGGCACGGTTGTAACTTGTTTGCCAGATGTAGTGTGAATGTGTCCTTCTTAAATTTTTTACCCTCTACCATCTTGGACACTTTACCAATTTCCAGGTTGTTTTCTAGAAGTAACTCCAAGTCATCTGTTGGGACTGAGAGTTTTCTTCCCCAGATGATTATGAATCTAAGTAAGTTTTTAGCCTTTGATACCATATTGCTGTCAGCGGTCACCAGTCCATGTTCCAAGATTATACTAGTCAATATTTTATCTATTGCCTTCAGGGCAACCGCATCCTTGTAAGGTTTCTTAAGATTTTTCTCAATGACTACTGGTAAATCTTTTACATGGTTGAATTGGTTGAGTTCCCCGATCAACTTATCCAACCTGTTGAAATCAGTAGTTTCGGCCACATCTGTGTTAAAGTCCAGTCTGTGATAATTTTTACCAGTGTGTGTTTTAGAACTTAATGATTTGTCAACATCATCCATTTCCACATCACTTGGCGCATCTTCACTGAGTGAACCTGGAGAATTTGGGAGTGGGATTGAAATGCTATCCATCATTTCATCATCTTCAAAGAATGTTGGCTCTGTCACTTCATCATCTATCCAGAAGTCCTCAGTCACAACCTCAGTGTGGAGTTGTTTTCTTGGTTGTGTGTCTTCGCTTTTAGCATTTGGGGGCCGGGGGCTGCAATTTGGGGAATTTTCTCTCTTTCTTTTAGCAGATGCAAGCTCAGAAAGGAGCTGCCTGGCCCCTGTTGAACCGCTCTGGGACTGGTATGGAATGTCTTCTTTGTGATCACTAGTAAGACTGCCTGACCTGAACGTTGTTATATTGATCTTAGGTCGCTGGGGAGCTGGGATTGCATGTACTTCGGTGTGAGAGTCCTTCTTGACAAATGGTTTTGTGATTGTCTGGGTACTTTTGTCTTCTTCGGGGGATTTATGTGCCTTCCCCTCATCTACTGCAGTCTTCAACACTATACTGGGGGCCGAAATTGCCGATCCTTTCACTATTTGTCTTTTAGGGCGGTTAGGTGGCGATGTTGGAATTTGGGGGGTTTCTCCAACCTTAGTTATGAGGGAACATAGCTCTTGTTGGGCCCGTAGTACCGCTGATGATTGTTGTTCACGGGACACACCCTCATCTGTCTCAGGGTTTGGCTTGGTAGGGGAGGTGATTGGTGAAATACTATAGTTTGTTCTGCCAATTCTGATTGGTCCAGAATGGGGAATGGGGTTGGGGGATTTTGTAGAACCGTCATCATCTGCAATTATCTGACAAACATCTCCTGTGGTTGTTATATCTACTGGGGGTCCCTGTGGCCGTTCAAATTTAAGGACCCTATAGTAATTTAAGATGAAATGTTCAGGTGGAACCGAAGCAAATTGCTCTGACATAAAGTATAGAAACATGCCTGTGTATTCATCACCAGGAGGACCAAGGTAAGACATGACATCTTCTTTATTTTCAGTACTGAAAACATGAGCCGGTGTGTTTGGGCAGAGGGGGATACAGTGTGGGTCAAAAATGTAAAATCTCTTACCCTTTATGATGATGGCCAGAGAGACCTCATTACAAATTATCAAGAAGTACTGAGGAATACCTCCATAGTTTCTTTCTAAGACTTGTTTTAATGAAAAGATGTAAGGTTGTTGTATGCGTGCCTCTAGTCCAATCAATCCATAAATTTCTGGCGACTGGTACACAAAACAGCTCCATTTTGAGGTTTTTACCATAGAGGGCACGTTGCTGAGCTGGGCAAATTGAGTAGTCCCCAAGTATCCAGATTGTCTGATGACAAAATCAACCCTTGTGCCCAGATTAAGCACTTCATTGAGATCATTCTGAGAAGTGATTGGAATTTGTTTATTTTGAAAACTTGCCATTAAGTACATTAAACTATTAGCCAAACACTGCGATCCCGCATAGCGTCCATATCTACAATCAGCCTGATGATATGAAGCTAACCCCTCAACTTTAAAATTTTTAAATCGCTTCACAATCTCTTCCAGGTCGATCATTTTTTGCAAATAACGTTGTCTAAGTGGTGTGCTGTCACCACTCGAAATGGCACTTCTATGTCTTCTGCTATATAGGCGGTCTGTGAATAAGTATCCCAGTTAATATCAATTGACTTTGCATCAAACAAATCAGTATAAGGAAGTTTAATAGATTGGGATGTGTCGTTCGGCTGAAACTTATCGTGGGGGGTGGGAAATTGGTCATATAACTCTCTGATATGGGAAATGTCATCATTGGTCAATAGCATGTTGGTCACTAAGGTCTGATTCTCCGAAGGGGGGGCTAAAGGTTGTGAAAAACTTTCTAGGAAGGCCTTTGGATTGTCTGTGTCATCGGAAAATTCTAGGACATGTTTGATGGTGTTGATTGGGATTAATTCTGGCTCAAAAAGGAAGCTAAAGTGGCTGGTTAGCATATAACAACAACTGGACAGTATGCCAGAGACTATTTGGTTGTACCTTTTAAAACAGTCAAGAAACAAGTCCTTAAGCTGATCTAGATTTGGATCTGAAATCTCTATTTTGATGCTGTGATTAGTTAACTGGCTTGTTTGTTCAATGGCTGTTAAGAGATCAATATATGATTGATGTAAATTTTGTGACATCTGGTTAAAGACCACCACAACCTCCTGACTGCTTTTCTCTAAAATTTTGATTGTATTAATGAAAACCTCCATGTTTATCTTTAGAGGCTCACTGCTACCTTGAATTGACATCTCAACATAATTTTCAGAAACAACATAATTGTATACCCCATGACAAAAAATGGCTCCCAACTTTAAAATCTGAACAACTCCTTCAAGCATGGTTTCTGCCTCTGAAACAAAATCATGAACTGTTTGGACCAATTCCTGGGAAATTGGGGTGTATTGCAAAGTGTACAATAAACTTATGAATGTGGTGGGGAAAGTGGCGTCAGGGACAACTTTTTTAATAAGGTCAAAAATTTCCTGGAAGTAATCCAATAAGTCATTAAATGGATTTGAGGATCTGTTTTGTTCCATGATGTCCACTATTTCAAAATATGCCAAAATAAGGGGTCTTCGAATGATCTCCAAAGTTGTGGCATCATCAGAGGCAAAAATTATTAGCCATCTGAGTTGGAACAGTGATCTGTTCTTTTGTTGATTGTTTGTTAAGATGTTTTTTAGGGTGGGGTATAGCTTGGCTTTAATGAACTCTGGCCCAAAGTATCCACTTCTTACCAGATTGACATCATAACTGTTCTCCCCAATCTCTAGAGACTCACAGTAACTCATAACTTGTTTTTTGGAAGTTATTATCATCTTGGCGCCTGTTAATTTCTGGGTGGGTCTAGAAGAGCCAGATATTGAACTGATTTTATTAAGACCCCATCCTCTCTTTGCTGAGATGCTAAATAGGGATCTCATAAGGTATGAGGTAATACTCTGGTAAATGCTAATTAGTTGCTTTTCGGGGGGCTCGGGTAGAAATACTTTTAAGACTTTTTGCAGCCGCCAAGGCAGGGGGAAGTCTGTTAACACTTCATTTTTTAACATAGATGTAGGAGTTTCTTCAACTTGGACCATCTGCAAGATTTCTGTGATTGCATTGTATGAGATGCTGGTGGGAGATGTCTTGTGCAGACAGCTATAAAAGTATTGACCAAATAATGATAGCTGGTTTATCAGCTGCATGAAAGTGGCAAAGTGTTTCCATTTTGGCATATTTTTGGATGATGTCATAGTCAGAATGGTCCTGAAGGTATTGCATGATGCCTCTGATAGGCCACACTTTAAAAGGGTTACCCTAATTTCATTTATTTCATCAGTAGACAACCTGGTTTTATTGGAACATGTCTTATCTATAAAGTTACCAAGCTCATTCATAAAACCAATGCCTCGTTTTAGGAAGTGTTTTATAGCCTTGATGGAACAGGTGTAAGTATGATTGTTACATAGAGCCTCCACAATAAAGTCATACATGAAAATTCGTGTCTCTGACATAGAAGTCAGTTCTTTGTCCCTAAACGCCAGTAATGGGACTCCGGGGGCTTTGGGCTCCTCCCCTGTATAGGCCTCATAGATATCCAATGCCCTCTGTTTGGCCAGGGGTAGGGTAAGAAAGGTTTCAGTCATGGTTGAGAGGGGTGCAAACAGATTAGGTTCATCAAAAATCAGAATTTTGGCTAACTCTTGTGGTTGTGGAGTGTCCTTGAGATTATTTGAAATGTTCTCCCTTCTGAGAAATGATACCAGGAGCCAATTTTCAAGATTTGTTTGAAGATTCCACTTTATGGTTGGAAAATTTACTGGGGGGTGACAGTGCCAGTGCAACATATGACAAGAGTGAATTAACTCTTCAACAAAAGTGAAGGTTGCAATGGGTCCTGTCGCTATGGGCGGTGTATCCCTGCTGTTAAAGTTACTTAGGGTGGAAACTAGTCCTTCAAGAGCCAACAGTAAATCCCTGTTGTCCAGTAGGTGTTGTTGAGTGTGTGTTCCGTGGGGTAGAACGATTGATTTCAGGACTGAGATCAGCTCTTTTAACTGGGATGTGGTCCTCTCAGAACCGATTTCCAGGGGCAGAGCCTTGTTAAAGGTGGTTAGTCTCAAGAGAAAAAACACTGGGTGGGCCAGGACAAATTTGGCATACTCTCCCATTTCTGGGGCTAGACTATTTAAAAAGTCTGTGACAATGTCTTTATTTGAAATCTCTTCTATAGATAGGGTTCTGAGTTCCATGTCCATTAGTTCTCTTGTTTTGGCCAAGAGGCTGTCTGCCCTTGCTAACTTCTTAGAGATTTTTGATAAGGACTTCAGAGTGTTCATTTTTTTTCTCACAATGAAAATCACTGTTGATGAAAAACACTATGAAAAAATCAAGAAAAATGTCCTAAGTTTGATCCCTCCTCAGACCCATACAATTTCTTTGACAAATGGACCAAAATTTGCAAGAGATATGAAGAAACTTCTTGCTAAATATGTTACCTCAACACATGTTGGTCCAGAAATGTTCTCTGACAGCCTGTTTCAACCTCCGTACAGGCAGCCCCTCTATGGCGATTTCCTAATTCATGCACACACCATGAGTGGTTTGGAACCCCTGGGAACTTTTCTGTTCTCCTTCAAACATGAGGAACATTGCTCCTCCGTTGACACTATTCTAACACCTGTGTCACTGTTTAGAATCTCTGGCCTAGATGCAGATGTTGCCCCAGGGGTCCACAGAATTGCCAATGTGTGGTATGGTATTGAAAACGGATTGGAAGGAATCCTGCCAAACTTGGCTCAACTGATTCAAGAGAGAAGATTTCACAAACATTTGACCCCGGTGGGGCCACTGGTACAAAATATAAATAGCACCTACCTAAATAAAATAACCTCGGTAATTAAAGGGGATGTTTTATCCAAGACCTCCCCTCCTGAAAACATAAAACTAATCCTACCAGTAGACCTTTTTGTGGACTTAGATGAAAGACATCCAAATTGGGACTTTTTAGAGCCCAGACACAGCAGAACTGTGTATTATGCCTGCCTGACTTATGTCTTAAACCATAACCAATCAGCCATGTCACTGCATTTTTTTAAGTCTGGCAAAGGATTTGCTGATGTCATCTCTGAACTAAAAATCTTCTTTGGTGCTATCATTGCTAATAGGATGTTTCATTTTCAGCAAGACCCGTATATAAATAGGTTGGCCTTTGGTGCAATCTGCAGAATTGGGTATTCTGCTTCACAAACAACCCCACACTTGAGAAACCTCTCTTTTAAGGGATCCTCCTTACGTGTTGTTGAAATACCTGACTTTGTCTCTGATCCTGGTTATTGGCAACTAATACTTTAATTAGTATGGCTGCGACCGCATCTGACAAAATTTTGGCAAGCTTGGTTCTTCAGAGTGAAGGAGAAGAAGAGTTATTGAAAACACTGATTGATGTTTTAAAAATCAATGCAGGTTGGGATGGTGATGCTAATGTGTTGGCTGGCCGTCTGGAGCACCAACTTATGGGCCTCAAGACAACAAAATCCATCCGTGAATATTTAATTCATTTTGAATCTATACTAAGTAGAGATGTAGCTTCTTTTCTGAAAGAACATGAAGATGCTCTTGATCAACTATGTTTAGAGTATGTCACTAGTCCAACATTCCAGGAAGTACAAAGTAGGGGAATTTTATCTGCCAAGCGATGGTATGATACTTATGTCCTCAGAACAAGAGATGAAAAGCACTATGAAAGTATCCCCCATTGTTTTTTGAGAGTTGCTGTTTTCTGCACTTGTCAGAGCATCAAGCATGACTTTTTAAAGCGCGCAATTATTCAAAGCCAAAAGAGACACTGGAGTGTGGCGATCAGCAGCGACATAGAATTGGTAGTGTATTTTTTTAGGGCTATCTGTGACCAACTGGTGTGCTGTGCCACGCCTGTCCTGAGATCCGCAGGAGTTCAAGAAGGGAACTTGGCCAGTTGTTTTATTTTGTCTACTGACCTGACCAGTGAGGAGGCCACTTCCAGCACCCTTTACCATGAACTCTCGCCCCTACTGGCGGCTAAATCAGGTGTGGGATTGAATGTGACAACGTACTCACATGGAAATAAGAGCATTCAGAGCTGCCTAAAACTGGTCAACTCTATGGTGGAGTACAACAATGATCACAATGTGAGGCCTGTCAGTGTCGCTGCTTACATAGAGCTGTGGCACAATCAGATTTCGGAATTTTTAGCAGCAAAATTACCAGAAAACCCAGAAAGATGTAATAGTATTTTTCAAGGGGTCTGCATCCCAGATCTGTTTTTTAAACTGTATAGAAATGACCCTGATTCAACCTGGTACCTGTTTGACCCAGCCTTAGCTACAAAGTTGCCAGGGTTGTATGGAACAGACTTTGAACAAGAATATTTTTCTTTGGTGAGACAAAATCTTTTTACACAGACCATTACTGTGAAATCTCTCATGTTTAGCCTTGTTAACTGCATTGTGAAAACAGGGAGTCCCTATATTATCTCAAAAGATGCTATCAATCGCCATCACTGGAGCGTGACTCAGGGTTGTGCTATCAACTGTGCCAACCTCTGTGCAGAAGTGGTTCAGCAACCACAAAACCACACATCAACTTGTAATTTGGCCAATATTTGTCTACCAAAATGTCTCCTCAATTGTGATAGTCAGTTTCATGTTAATGTAGGACCTTTGGAAAAAATGGGATACTGCTATCCAAAGTTCTGCTTTCAGATTCTTCAGAAAGGTGTACAGGCAGCTGTTCACATCATAAATGCTGCTATTTTAGGTGGAGCTTGTCCTACGGATGCAGTGAAGTCCGGACAAGAGGAGAGATCCATGGGAATCGGTGTACATGGCCTAGCTGATGTCTTTGCTGATCTGGGATTTAATTATGATGCACCTCAAAGCGCAAATTTAGACAGACATATCTTTGAGTCCATGTATTTTTGGGCTGTTGAAACAAGCCATGAGATTGTAGCATTTGGTGGAGGAACCCCTTTTAAGGGGTTTGAGATGAGCAATTTAGCTTGTGGTATCTATCATTGGAATGGATGGCAACTTGAAGGTACTTGGGCCATTAGCCCAGAGAGGTGGTCTATCCTTTCAAAAAATGTGGCGGAGTATGGGGTTTTTAATTCCCAATTTATTGCACTAATGCCTACAGCGGGCTGCTCTCAACTGACTGGATATGCAGAATCTTTTTATCCTTTCTATGCTAACATAACTTCAAAGGTTTCTAACAAAGAAGAAATCATGAGACCCAATATGACATTTTTAAAAACTGTCAGGCCTCAGGACATCAAGACAGTCAGGGCATTTGGAGGAGATGTCACTAAATTCCCAGAACACTTAAGAAGTAGGTATTCCAGATTCTTGACAGCCTTTGATTACAGCCCTGAAGAACAAATAAGGAGATCCAAAATCAGGGCTCCGTTTGTTGACCAGAGTCAATCATTTAGTCTGTTTCTAAAGGAAGATGCTGTGAGGAGTGCGAGTTATTTAAAGAATTTACTGCTGCTGGCTCACCAGGAAGGCCTCAAAACATTAATGTATTACTGCAGGATTCAAAAAGAAACTCTTATGACCGATTTTGAGTGTCTTGAGAGCAACAATTTGCAAGAGGGGGCGGGTTCATCTCTATATAAGGAAAATAAACCAGGGGTAGACTTGTCTTGTGTTATTAAAGATTCACCTGATTGTTTGTCTTGTCAATAAACTCAGAAATTACCATGGAGTCTGTAAAACAGTGTCTGTATTCATCTGATCACGAGGGGTTTTTGAAACTTACTCATGAAACTTGGCAAAATAGATGGTTTCCAAACCAAATTTCATTGAAGACTGACGTGGATCACTTATCTCGCTTAAGCCAGAGGGATAGAGAGTTCTACCAGTTTCTATTTACATTTTTAGGGATGGCTGAAAGTCTAGTTAACTTTAACATTAGAGACTTGGTGAAACATTTTGATTGTCATGACATGATTCACTATTATGATGAGCAAATGGCCATGGAAAATATTCATGGGGTGGTGTATGCTAACATCCTGAATATGTTTTTTAAGAACAATGTGGGGGACATGTATATGTATGCCAGTACAATACTCCACGATAAGGCACTGGCTAAAAAAATTGATTGGCTACATAGGAGAGTCCTTGAAACAAAAAGTAGGGCAGAGAAGGTTCTGATGTTCTTGTTAATTGAGGGAATATTTTTTATCAGTTCTTTCTACAGTATAGGGATGTTGAGAGTTAGGGGGATCATGGGCGGGGTGTGTTTGGCCAATGACTATATTTCAAGAGATGAACTGCTCCACACTAGGGCAGCAGCCCTGTTGTATAACACCCTAGTCAAGCAGGATGAAAAACCTAGCTTTGTTTGGATTAGATCACTGTTTAAGGAGGCTGTTGAAGTTGAGTTTGAATTTATTAAGGCCAAAGGGGATTTGGTAACGCTCATTAATCCCTCTGACATTAGAAAATTTTTAGAGGCCACAGCTGACAGAATTTTAAAAACAATCAACTTAACGCCAATCTATGGAACATCCCCTCCTGCCCGCTGCCCTTTAACATATACTGGTTGTATTAAGAACACCAATTTCTTTGAAAGAGAGAGTTCTGAATATTCTTCAGCTGTTGAAAATGATTTATAGTTTGGTGTTACATTGTTAAGGTTAACACCCAGCATTGCCAGCCTACTGTATATATTTGTCCACTCCTCAAACATTGACCAGAGGTTTACTTGTACTGTTTTAGAAAAGAAGCTTCTTTTACAATTTGTTATGGCTGACATTAATGTTACACACTCTGGACGTGTCAACACCAAGTGCTTTTCAAATTGCACTAAAATTTATACCCGCCTTAAGGCTCATGCTAAAAAGGCTATCATACAAGTAACGGGGAGCGAAGGAGCTCCTCTTCTAAACATCCTTTTTAGTCTTGGTGATGCTGGAATTGCCCGGTTGAGACTATCTGATGCATTTTTAGAGTTTAATGTAAGGGAAGGGCAAAAGGATGATTTTAGTCTGTCCTTCAGGAACCTCTCTCATGGAAATACTTACATGCATACCAGAGAGTTATTTGGCCCTAATATTAGTGACATGACTGTTGCTTTCTATAAGAGACAAACAAGAGATAAACCAGAGATGGTGAGTACAAGAGTTATATATGACAAGGAACATGTCACCACCAACCATTCATGTGTTTTGGAGCCATATATTATGCCCTTTGACAGAAAGTGGGAAACTTCTCCTGTCATCTGTAAAATTGTGTTCTCTATTAAAACTAGCACCTTACTTCAAAAATGGCTAAAGCAAGTAAAGGTGTCAGCCAAACAGAGTGTTAGAATCTCTGTCAATCAGACTCTTTCAGTTGTGGTATTTACTGTGGGGGAAAACAGCAAAACTGTGGACTTTCAACCCCTTGATGGTGACCCGAATGTCATCCTAAGTAAAGTGGAAAAACAAGGTGATTGGGGGGCATTGACCAGTGACGTTTTGAGTTGTGTCAGTTTGGAATCTCTGTTCCAGGCTCTAAGTGTCTGTAGAGTTCCTGGAGCCTTTAATCCAGCCTTGAAATTTTGCGCTTCTGAGGTATTAGAGGTTGAGGGCATCCCAATTAAAACTTGGAAACACCCAGAGATTGGTCTGTCTGTGGTCCTCATAAAGGTAGAGCAATCAGAGACTGAGGGTCAGTTGTCCAGAGATCAGCCCAGCAACTTGGATGAAGAACTCCAAAAGGAGCCATCATACAATCCACAGTCTGGTCTCAGTCAGAAGCCCTCCCTGAACTGTGTGTCACCATCTCCACCCACCACTCCAGTCACCCCGGGGAAAAGCATTTTCATTGAAACTGCGCAAATCGGAGAGGACACTCAACCCATTCCCTTCAAATACGGGGACAGCCGAGCATCAGACCCACAGCTGAAAAGATCACACACACAAAAGAGTCACTACGATATCAAGGCAAAGAAACCAAAGCTTGCCTTTAATCCACTTATCTAACCATGGCAAAGGGTTGCTGTGCTGAGTGGTCTGCTCTCTTATCAGCCTTGGCTTCTGGATGTCTGGCAGCAACATCCCTTATTTGGTGTTTTCTGTTTAGGGCTGTTTTTTCTTTTTCTTTGTTTCAAAACTGGCAATCCAGTTTATATTGTTGGACCATTGTTGGTGTGCAGGTGTTTATAGTACTTCTCTGTTTCCTGAAATTCTCCCCCACTCTAAATAAATGGTTGGATGTCCTCTGCATGTCCTGCCTTTTGGTTACCTTGATCTGTTTTTTGTCAACATATCTCAGGTGGGCCCCAACCATAGTTGTCCCCACTCTATTCATTTTAAACACAATACTGTTGGCCATTTGGATACCTGTCACCTATGAAGCTGTTTACCTGTGCTCTATTATGGTTCACAGGTACTATGAGTTTGGGTTTTTGGCCGCATTATTATTTTACTATGTCTTTGTCTATGCAGGCATCTACACAACATCTGTATTTCTAATTCCCTTTGCTGTGTTTTTAAGCCTGGGATTTTATGGGTTTAGATGCCTGCAAAAAAATCCTCATTTTGAGGCTGGATTAGATCGCTGTAAGGCTATTTACTCTCACAACAGTGATAAATATGTTAGACATGGACTTAAAACAGTCTTCTCTGTAACTGGTCAAGAAATTTTTGTCATTTGTTGTCTAACCATAGGAATCACTGTTGTTCTTGTGTCTCTGACTATAAACACACAAGTGTTGGTTGGCTTGGGGTCCTACATTTTTTTGTTTTGTGTTGGCAACTTTTGCTGTGGTGGTCTCTGTGCACCATCTCATGTAGTGACATTCATCTATGTTGTTGGAGCGTCAGTCATCATCACTGTCCTGCACGTGCAACCCTTACCACCACAAATAGCATCCTGTTTGTTAGTCATCTTGTTGTTGACTTACTTCAACGCTGTGGGTTGTGAATTGTCCCGCATGAGAAATAAGTTATCTAAAGCTGTTAATACCCCTAAAGTTGTTCTCTGTGTTGTAGTTCTAACCAACGTTGTGGTTTCTGTCACTCTAATGGCACTAAATAAATACATTGTCTGAACATTGTTGTGATTGTTTTGTTTTGATGGGATATTTGGCGATTGAATCCCAAGACATGGTGCATCGCAGAGGTGGCATGTTTAATGCAAGTCCAACAAGAAAGAGGAAACCATATGTAATAAAATTTGTATATGTGGGGAAGTGAAACGAATTGTTTGATGTCCTGGGCTCAAGGACGTGGCTTAAAGTGACTGACATAGTTAGTGAAGTGTAAAGGGGAATATGGGAGGATGTCCGATGAGTCAAATTTTGAGGTGGTTTGGTACTGACAGATGCAGTTAAGGCACGGAATATCAGGGGTCTGGGGATGTTTGTGGTAGATGAAAGAGGAACTACTTCTAGGATAAAAATTATCAGACCATTAACACAAAACTTTTGAAATTTCAGCTTT
>DmadHVLS_Contig_13
CTCACTCTCTGGACTTGAAAGTGTTAACATCTCATCATCTAAACTGTCACTGAGGAAGATGTTTTCTGCTTGGGATGGTATCTCTGGGGGCATATCTTCTCCTGTGAGGACCTTCGCTGGGAAATGACGGGCTGGGGGTTTCGGAGGACATAGCACCTGTAATTTCAATTTTGGTTGTGGCTGTTCAAGTGATTTAATCCCCAACTCTACTTGTGAGAGAGTCTGTGCGGGTTGTGAGGWCTTCCCTAATCTAGTAAGAGTTGATGGAGGCTTTTCTGACTCTGCTTTTAAGACAATTTTGGGAGATTCAATATGAGTTGATTTAGGCTTCTCTGGCCTTGCCTTTAAGACAATTTTGGGAGATTCAATATGAGTTGATGTAGGCTTCTCTGACTCTGCCTTTAAGACAATTTTGGGAGAATCATTAAGAGTTGATGCAGGCTTCTCTGGCTCTGTCTTCAAGACAATTTTGGGAGATTCAATAAAAGCTGATGCAGGCTTCTTTGACTCTGCCTTTAAGACAATTTTGGGATGAGGAGAAACATTTGAGTTTGTTTGTTCATGGATGTTCCGTGGGTTTGTTTTTTGAGGGATTGGAATGCCGGACCGTGGCTGAGAGGAGGAGGTCACTAGTTCAGGTTTCTTAATGGAGATCTGATATTGAACCTTTGGAGTCTGTGGTATCTTGATGTTCTGTGGTACAGTGGGGGCCTGACCCCCGTGTAGGGGCTGGGATGGGGGAATGGGGTGGATAGAGACAGGCGGGCTTGGGGGTGTGGAGATCATAGGTTTAGAGGTCTTAATCAGCTTTGGAGGGGCATCGCCTTTAATTTTGATGGGTGGGTGAGCGGCTTTTGAGGTTGGTTGTGGTATGTTCGAGACATCTACTGAGATTTTTGGCTGTTGAGAATGAGGGATCTTTACATGTGGATGGAAAGCTTGAGTAGCAGCCTCGCGTTTTTCCTGCCCTTTCTCGAATGTCTTATACCTTCTAGGGGTCAGAAGCACATCTTTTTTAACGGTTTTTGCTACTCCTGACGGGCTGGTAAATGGAGGGAGTTTTTCTTGTAACTTATCCTTTGCACCATGTGGCTGTGGCTGAGAAATCCTTTCTTTGTCTTCTTGTTTAGGTGATAAGCTCTGATTTGAATCACTCCACAGATCATGGTTTGTCTGAATTGGTTTAGAGTCAGCGGTTGTGGTATTGCTGGACTCTTTAGAAGACTGAGAAGAGTTTGGAGTTGTTGACCCCGAACTGGACTTTATCCGTGTTTCTTGGGGTGTAGAGCTATATTGGAGGTCTGATGGTCCAGTCGCTGTGACTGATGTTGTGGTGTTTTGTGGAGCCGGAGATGGAGGGGTCTGCTTAAACTTTGAATCTGGTGCACTTGTAAAGCTACTGGGTTTTAAGACTGGTGTTGGCATCAATTTTTTGGGAAAGTGCTGGAAAAAGGAGTCAGTTGTACTCTCTGTACCCTCAGCCGCCACTGATGCAAACATATCTGCCAGTTGGTGTTCTGAGAAGCTGACTACATTCCCAGTTGATGCAGTTAAGATTTCTTTGGGCCAGGAAATGTTTTGAGTGTCTATTTGAACTTCCAAGTTTGGCTGACTATCAAAACCACCCTTGGGAGGTGAATATGCTCCACTAATGTAGTGATCCTGATCAACGGTCACCACCAATGGGATCGAGTTGGCAGCTTTTGTATTGGGGAAGTTTTCCTCTAACCAAGCAGCTTGTCTTGTAAAAATCTCTACTTCTTCTGTTGGACTGATGTTTCCTAACATCTGGGGGGTTATGTCCAGTTTCCTTCTGGGGACTTGAGTGAGCTCTTTGAAAGGGGTTGTCATTCCCGTGCAGTCCAGTAGGGGAGAGACAAATATCACCTCACCGAGCTTAGAAGGACCAACAATAGATGACTTTGTAGCCATAAAGAACTGTGTTGGCTGCCCAGTGACAATGGCTCCCATGGCCACCTCAAATGCACTCACCGGAATCTTCTCTTTCGAGGGGGCTTGTTGATTCTGGACAAAGTAAATGGTTCCTGTTGGCGAGCCATAAAGATAGGGAGGGCCTGTTGATGCGTCTGACCTGGTGTTAATCTGAGGGAGAGCGCTAGCATATTCACACTTCCACAGGGCACTCAGAAGATCATCTGGGCTAGTGAAGGACCCTTTTAGTGGTTTTAGAGAACACCAAAGCTGATCCACCACCATAGGATGTATGGTTAAGAGACCCCAAGTCAGGAAACAGACTCTAGCTTTTTCTGCTTGGTTGTTGCAGAGGGACAAGAAAATCCCATCCTTCCAAAAACTAGACTCTAGTTCGGTCTTCTGCCAGCGGCTGGGGAAAAATAGAAAGGCAGATGGTTGGGGGAACTTCTTTCCACGACCAGAAGGTTCATTCTTGACTGGCCCGTATTTATTTTCCAGGGTTAGGGTAGGCAGTAGTTCCAGTAACACTGGTAGGAGGATGCGAAGAATCCTAAGTGATTGTTGGAGCGAAGGCTTCAGCAAGAGCGCGGAGGAGAATTGTGGCCACATTGTCAACAGAATTTGAGCTATGTTTTCCTGAGAAAGTATCATCTTGTCTGTGGGACCAGACACTTGTGTCATAGCAATGTCTCTCATATTCAGGTAAATCATGTGTGCGAGTAGAACCATCGCCAAAAACTGGTTATTGGCAATCGAAGAACCAAGTGTCATCTGTGTGTAGACAGTTAACACATCCTTGGCATTTGTGACAATGTCTTTCCATTGGTTGAGCATCAAAGTGCTGACCTCGGGCCCCAGTCTCCCACTGACTATTCCAGGCAGAGAGCGTCCCACAGACACAAAATTGGCTGGCATCTGAGGCTCAAAAATCTGAGTCTCCAAAAAATTGCTGAAAATAGGCTGTCTGGTTATTGGGGGTCCATTATGGAGAGGAATTAGAGTGGGTCTAAACTTATCCACCCTGGGACTGGTTTCAAGCCAATCCCACCCTTTGCCGCTGGGCTTCCTCAAGGCAGCGTATAAGGCTAACCTCCTACTGTTTTCAAGAGGGAGCGAAAGACTGTATGTGAGTTGGAGGTCTTGAGATAAGGGGAATCTCTGAAAAAGGCTTGGTTGTATGGAGATATAATGTTCTAAGAATTTTTTCTTGAAAAGAATGTAGGTTTCTAGTTCAGATACTGACTGAAACAACTGTGGATCTGTTTGGGATAGGTTTAACTTTTTGGATGTGTGTTGTAAAGATTTTGCCTGCTGTAGGTGTGTGTCTAACTGAATGGGGTCTAGAGTAGATGAGGCCTGTGAAATTGTTTGATCAAGAATTGAAAGTATTTGAGAGGTATCTTTGGCC
>DmadHVLS_Contig_14
TTTTTTTCCTGTCTGCTTTAGGTGTTGTTTTTGTTGGATCAACGGGGGTAGTGAGCGCAGAACTTTGTCTTGTGCCAGATTTTCCATTCTGTGATGTGGGTGGAGCTGATGATGGGGCTGTAGATTTGCTTCCCTGGCCAAACRGTGAGGCAGGAGGAGCACCAGTTGGGGCTGCTGCTGGGGCCGCAGCTGGGGGGGGAGCCGCTGCTCCTCCAGACATTGAAACCCCACCCTTGGAACCCCCACCCCCCCTGCCAGCCTGTAAGTCCTGTAGGTGATGTCTCCTTCTAACCCCATGCTTCCTCTCCAAGTATCTATCAAAGATGGCTTGTGCTGTTAGAAATGTTAGGTAGGATCTTTGGGCCACCACAAACTGATCATTGGTCATATCACCTTGGTCCAGAGCTTGAAGTTGTTGGATAACTGGGTGTTGAGGATAATCATTTTCTAGACGCCCCTGTACCATGGGGTCTTTCACTTTATTAACATACATGTTAGAACTTACTGGTTTTGACACTTTAAACAAGATAATTTGTCAATATTGGATGTCAGATAAATTAACTTTTGGATGGATAACCTCTTAATTATGCAGGATGTGCAGGTCTCTGTTCTCAGACATGGGACAATAACATCAAGTTCTTGATTTGTGGACTCCACAACACTGGCTGCGTTGTTGGCAATAACTGCTCTTATATATCCTATTCCTTGAACACTGTAGGTTATGGGTATTGCCTTAATACTGGAACCCCCACAATATGAACAATAGATTCTTCCAGTGAGCCCACAAATGGTACAATGTTTCTCTTTTTGATCTCTGCAGTAAAAGGCATGTGTGGGCTTAAAGTTTATCTTTTTAAACTTGCCACGGCCAAAATTCAAGCAGTGACCACATTCCTGACATAGAACAATTTGGGGAACAGCTCTACGTTCCCGGATCTTGTTCAATACTTGTTTGCTTAGAACAGGAAGACTAAACACTGCACATAAGGTGTTGTATGTAAGAAGTTTAACACACAAGTCATAAACAAGACTAGTCTGTTGGTTTACAGATAGAGGGACCACCACATGTTTGGAGTTTAACAGACTGTTATAGCACAGCGCCCTCATCATGCCATTAAAGGGGTTGCCACAGGGAACAGTTTTGCTATGGGTGTGCATAGCATTGAGTAGTCCCAGGTCATGTGATGAAGGTGCAAGCTGTTTGAGGTCAAGAAACTTGTTGGGGATCTCATCCCTGTTTGAGGGGGCAGGGACACATAAAGAGGTACAGCAATGGTCACCACTAATATTCTTCTTCCTTATGGAATAAATTTTATCTAGCACATTGCTAGGTGCACATTTAATTACAGGATGTTTTATGCCCAGTCCCACATCACTTAAAAATGTATTAATGGCCTTGCCAAAGGACATGGATAAATATTTTGTCCAATTCACTGCTTTCCCTCTCTGTAGACAACCTAGGATATGACTTTTGCAATCTGTCATTATTTCAAATAACACCAATACATAAGACCCAAATAAGGCCTCTAAAAAAAATTGAGTGATTTCTTCACGTGTTTCACCATTGATATTTTTTGTCTCAGACATCAACATGTTTAAGAAAATGGATAGTGTTGATGTTGAATCCAATAATTTTAATTTCTTTGATATGCCATTAGCCCCAACTCCATCTCCAAAGGTCACATATACAGTAAAGTGTCTTCTCTCAAAATTCAGAAAATTCAACAAAACCTGTAAGCTCCGACTTAACCCAGAAACACCACCTTCATCAACACAAGTATCAAAACACAAACAAACCCTGCTCCAACAAATCTGCAAACCCTTGCCTCGCTCCATCTGCCCAAAAACAAACTGCTGAGGCCTAGAGATCTCTTATGTGAGGCTTTTGCATCTGTGCCATTGGCATTTGGTGTTGCAGTGGAAACTTTCCCAACATTTTTAATGGGTCTACGTGTGAGGTTGTCAAGGGATATCAGATCATCGGTCCTTCCTTTCCCGAGAATTTCAGACATTGTGTTTAGAATGGCCCATATCCTCCTGGGGTTTCTTGGTTTAAATACCAGAAACTGAAGGGTCTGTCTGTGTTCTGTTAAATAGGTTCTACAAACAACCATAGATTGGAAAATATCAAGATCTTTAGCAAACACCATATTTGTCTTAAATTTGATAAAGTCATCTTGACTTAACACAACAGAAGAATTCTTTTGAAGGTGAACATCAGAATCCATACTTAAGGTTTGGCCAAATTGTCTTTGGACATCCCTGGGCTCACAGAGAAAACACTTCAGAGTAGTGGCCAATCCATTGTTTGAGATGATAAAAACTGGACAGAAGGGATACTTTAAGAGGTTCAGTTTGTGAACCCAATACTTATACACAAATTCAACGTTGTAAATTTGTCCATGAGCCAGCTTCACCGTGCAGACAGCTTGAGTGCCCCCTTTGGCAAAAACATGGGGACCTCCAGGACATTTTTCTAAGTCAATGAGTATTCCAGACTGACACAAAAATGAAGTCACAATTTGACATAATTCATTTACTAGCTTCTTGCCACTATTCATTTTCCCTCTGTCTCCTGACACTGTACCACATGAAACACTGAATCAGCGTCCACAATCTTTGAGATGATCTGCTTAATTATTTCAATCTTGGTGTTTAAGATATCGGAATGCTCACAAGCAGAAGTCTCTCGCTTCTGTCTTAAGAAGAGCTTCAGATACTGACAATAATTTAAAATGTTTAACTTAGTGTATGTTGTTGGAGCCAAGACTCTAATATCTGGTGATAACAGAGGTTGGAAGTCAATAGGGCTTCCCAATAGGTTTGCTGAACCCATACTAATTGGGACAATTTATATATTGGCCTGACTGGTCCAGCACACAGTAATAATAGACATGTACATCAGGCTGAATATTAGATTGAGATTTGGTATGGACCTGTAAGTCCTTAAATATAACTTACCATCTTTTTAAGTCACTACAGTGCCAGTAATAGGATGTTCCTGCCTTGGCAGACAGAAACCATTCAGCGACACCTAGAACAGCTTAAATCATTACTGGTGAACTCATTTCAACCAGGAAACCCAGAAGAAGCCCTGGATTGTCCCATCTTAAACAATACAAATGAATCTCTGTCACAGTCTTCCAACTGCAAGATCTGTCAGTTGCTATACAACCTAGTTTGTAGATATGAACCCCCCATTAGTTTTTTTGAGGATTATGCCACCCTATGCTTCTTTTCCCTCTACTCTCCCAAGAGCTGGTCCTCAACATTCATGGTCGCTGCCGACCTCCTTGAACTATTGGCCTTATACTTTCCCACATTCATGCAAACAACATCACTCTTTCATCCAGAATTCCTCATGGGAATAGATATTCAGCTACACTTTTTCATCCATCGGTGCTTCAAACCCATCCCACCAGCTAAAATAATAACTACTGCCAATCTACAGTTTTTAAAGGTTGAGTTCATTCGTGGTTGCCTCACCGGATCTCTATCTGGACTATTTTGCTTTAAAACCGTTTGGCCTACCTTACAGAGCTCGGAGAAGGGAGCCACCGCCATAGAACCATGTTGTTGTCATGCGCAAGATCAGGAACAGAAGGAGACATTTCCAGCAAGTTTAGACTTGTTCAAGATGTCAGGAGCAGAGAAAAAAGATGAATTCCTTTCCATCTTCTTAAGTATCTGGAAGGATTCGGAGCTGTTAAGTGCAAAAAACAGACAAATGGCCCAAGATAAAACTCTGCCCCTCTTTGAGTACCCTGAATCTGGTGATATCTGTCAGGGTCCATGCCTCATGTCTCAATCTCTGAACCTTAAAACTCGAAACAAAACCAGCTCAATATGTCTTCTATGTGAATGTCTGGCGACCCACCCAGAGGCCAAAAACGTTTTTAGGTTGCTTGAATCTGATATACTGATGTCCATTGAAAACAATGTAAAATTGATAGACAGGATATCATTCATCCTTGGACATCCATCATCCATGATGTATATTAACAATCCTTTGATAAAAGATTTTCTGAGAGGCTGCTCAGCCCAGGAGGTCCACAAACATCTCTTCTGTGACCCGCTATGTGCATTAAATGGCAGGGTTACAGACTCAGACATCCTCTTTAAAAAGCCACCTCCAGAAAAATTTCAAAAGTTTAAAGCCGCCCTCGCAGCTGGGTTACATTTATCCCAAAATATTTATATTGATTGTGAAATATTAGACACACTGATTACCATCTTCAAGGCAACACAGGTCTGTAAGGTAGGGAAAACCACTTTTCTCAGCATTGTCAAAGAGTTAGAGGCTCTTCTTAAGAGGCACAACATTGTCCTCATTCAGCCATTTCAAACCGCCCATTTATATACTTAGCCTGTTCAAGGACTCATAAGCCAGTGTGTTTCCGGTTTACTGGTGCCCGCCAACATGTCTATCACATCTAAAAAATCAAGAAAATCAATCAGACACCTGAAACAGAGAAGTTTTCGAAAGCATCCCTACAAAAGATCTTCATGTAAAGCTATCAGCCAGCCTAACACACACTTCACAAACAGTGATTTTTTTTCTGGGATTTCTCTGAACTGTGAACTTGGCAGAGATTTCTTGAGAGAGATGGACACCCCCATCTGCACCTCTAAAACTATTTTTTTGCCTTTGTCCCTAGAACAGGTAGCGCCAGGGCGGTGTCTAGTGCTCTCCCCATATGGACACACATCAAATATGGGATTTCATTGTGATTTCTGTTCTCAGAGGGAAGACTCGACATTTAAAGTCCCAGTGCCCAAAGTGGGAACATCCAGCCTCAAAGACAATGATGATCTTTACTCAGTGGCGCTGGTTTTCTATAATAATTCAGATAAGGTGGTGCAAAATAAGGCCTTCTACCTATCTCTCTTGAGCCATTCTATGGAAGCTGTTAGGCTGAGCTTTTCACAACCTGGCCTCCTGTATGGATACACAGTATTGAAGACATTTTGCCAGTTAATTTTCCCAATTTTTACAGTGTCACACAACAATCTGCTCACAATGTATATCATCTTTAAAAGTGAAAACCTCCACATCGGAGAATTGTGTCTCAGTCTCCTGTCTGACAACCTTCCAAACCACGACGCTCTTCCGATCTTGTGTGAAACAAAAGTATGTCTTGAAATTTCAACCGCTGTACTTGGAAGACAAAACCTTGAATGTAGCGGAAGACAACATATGTGATGCTATCTCAACTCTTGATTACACTGATGAAGATCGGAAGAGATTTCC
>DmadHVLS_Contig_15
GCATCCGATATCGGTCTCGGCATTCCTGCTGGAATGTAAGCTACCAAAGCCAGACTACCCCACTTACTGTTATCAGGTTAACTGGTGTCCAGGGGGTATGGTGGCTGTGACCAGGATGTAGAGACCATGTTTTCTATAACGAGGAGTTAACAAACATCAGATTGTTAGTTTGAGTGTCACTAGAGGTTTAGTTCCAAACATGTGAATTATGTCTGGATATCAGGAACGGCATAACCTGACACCACAAACACTATGAAAAAAATAGTTTCAAGTGATGCCGTCCTAGAGACCCGAGACATTTTCCAGCTTTCCTCCCGTTGTTTGGTAGAAGTCACACTCCGAGCGACAAAGATAATGTCTCTTCTCAAAGCAAAAGACACATATCTTTGTTGCTCCATGTGTGACTACATACACGTTTTCACTTCCAGATGTTTTTATTTATGGAACTGGCTTCTCTCGGTGTGACAGGGCACCCTCAACAATAGAGCTCAGACAGAAACTTGGCTTAAGATTAACAAGATTTTCTTCAAAGCTCTACTTTAGAGAGTTTGACCTTCTGTGTTTCCAGGGGTACGAACATAATGTTCCCGAAAACGTTCAGGTACGTTGCCATTGACAACACTGACATACAAGTAAACATGTTTCGCCTAGCAAGGGTGTAACCTTAACCCGATTTAGAGTCTTCAAGAGCCTCTGGGGACATCCTGTTTTGGTCAGACAAAAAAATGATATTGCAATTTTACATGGTAAGATAAAGTCTACCTAAACTGCACACAACAGGTATAACACATTAAGAGATAAGACATCAGTCAGACAAATACCTCAATCCTGCCGATCTGGAGTTCTGCTTCGCGACGACGTTAAGGTTCACAGTGTTCTGCAAAGCCGGTGAAAATAAGACCCTATGATAACTGAGGCAAGCTTAACTGATGACCTAAACCCAATAAGGCTCGAGCAAGTGCCCACGTGTGTGGTGCAGGCGACTGTTGGGCGTGTTTGTTTTTTTTTCTCCACCAAAAAAAGGGTCAGTTCATGAATGTCTGCAGTATGTAGAAGTAGTGAAAATTTAATAAACATTTCTTATGACACGTTGGAGACAACACAAAAATAAACAAGATATGAGATAGTGTCACTTCAGACAGTAAATTGAGGTCCTTTAAGGCTCGTCCACTATTGGAAAAGGCCTGTCAAACCATCCAACAGAAACCCCGCAACACTGCCGAGTGTGCCTGGACTCAGTCCAGCGATAGTAACAGCGTCTTACGTGTCGGGCGGTTCTGCGCGTTTGACAAAAGACAGATAGGTACCACTGTCTTTCGCGATAGTGACCGCTCGGATGGTGGGGAAGACAGCCTACCGATCCCGGCAAAATTGCGGGAAACTGTAAGGCGCGAGCAAGAAAATGAAGCCAAGTTGGATTCGGAGCCCAAAAGACAACCTGGTATTGCCAGCCTAACCGGGGATCCCATCTTGTGTCGTTTCCCAGACACCTTTTGAAGAAATAATGTGCCGCCCGGTACTTTTTAGGGATTTCGTGTTCCATGGTCCACAGGCGAGCCTGAGGATAACGTGGGAAGGAGGGACCGGCCCCGTCTTCGGATTCGGTTACAAAGGGGGCCGTAGAGGCCTGGGAATTGCCACCTGGCGTACTAGACCCCGACCCCAGACGCAATCTTAAGGACGGGACACCTCCCGAATGCGAGGGGGATCCCCAACCAGCCACATACCATACACCCGGGCCGGTCCCCGAGGGCCCTGGGCATGTGCAACGTGGACCGCTGAAGTTACATGTCAAACATGGGCGCCCTTCTGTTCCTGGCCTATGGTTGTCCCCTTCCCCCCTTTCCATCTCTTCCTCTTCTGTCTCTTCTTCATCTTCCTCTCCTCCTTCTTCTCTATCCTCTTCTTCACCATCTTGTCCTGCTACCTCTTCTTCCTCTTCGTGTTGTTCCCCTTCCGCCTCGACCTCGTCACCATCACTTCCCCTCTGTTCGTCATCGTCTGTCTCCCTTCCTGTGTCGCGGTCTTTGGGGAGGCCGCTTGGGGCGCCGTCTACGGTTGGGGGGG
>DmadHVLS_Contig_16
CATCTGATAGCCTAGAAAAACAGAAGGCATTGTTTTTTACTCCAATCCACTACTCCAATACTATCAGTAGATGTGGCCCAGTTACCATTTGTGGGTTTGTTAGAACACTTTCCAGCGACTACTGGGCAGCCACCATTAGTTCACCACTTGTGTTCTCTTCACATCTATGTCTCCTTAACAGGGATGATATAATGTTAAGCAGATGGAGACCAGGACAGTATGTAGTCTCCCTGGGAGAGTTTACACCAAGTATAGAGGCTGACAAAGTACCCTTCTTATTTTCTAACAGTTCATACAATTTTAACAGAATTCAGGGCACTCTAAACTTGTTTAAAAAAATTGTGCCTCATGCAACAATGTCCAGTCACCAGAGAGCACATGGCTGGGCAGTAACACTTGAACACCTCTTCAATCTAGCTCTGGGAAAAGGATTGTTACTGTTTACTTCCGGCCTGCCAGAAGCTCTTAAAAGCCAGATTTCACCTAGAACTCCACCCTTAACAGCAGCTCAAATTCAGTCCCTCATATCTAAATATTTTTTCTTTGTTTATCCATCTACAGTTTTTGTGGTGGTGAGTGATAAATCTGTCACTTACAGAAATACAGAAACAAAATGTCTTGACATTTTGAAAATGGCTGCCAATAAATTTCATTGCAAGTTCAGAGTTTTAGGGAGAACATGCGAGGATCCTGGGATACATGTCATAGATGACTTAACTCATTCCAAAAAAGAAATGAGTGAAAGTGCCTCGGTCTCAGACTCTCTTTTCACAGTCCATCAGGAAAGCCATCAAAAGAAAGGATCTATTGAGTTTGCCTTTAACTTAGACCAAGGGGTTTCACCAGACAGCGAAGGACAGAAACAATATATAGATTGGGATTTATTTCCAATTCCTTCTACCATTAATCAGTTACTAGCCCACCCAACAGTGGGCAGCAAAGAATATATCGTGTGGCACATAGACAGGTGCAGTAATGGCCAGGTGTATCAGCAACCGGGTGTGGGACCTTTTGACCTTCCTGTGGCAGATTATGGTCTTGTGTTGAGTTCAGGAGTTCTACCTCAACGACTAGATGAAAATTATAAAATGCATCTGGAGGAAATAAAACCGCGTGAAGCCGGGCGTCTCTGCACAGTTCCCCAAAAATGGTTTCTTGAGGGGTCGCAAATGAATAAACATGAAATGTTAGGCCACCTAATGTCTGTGGGAGAGCAGGCTTACAAAATGATTATAAATCCTGAAATCGGGGCCATATATGGAATCTGTGAGCTTTTGACAAATATGATGTTTGGTCCCAGTTTCAGTTTAGAGGAACTCCAAGTTTCAGCATCTGTCTCTTGGGACCAAAATGATATAAACCAAAAGTCCCTAGAAAAAACAATGTTCTTGTGTAAAGAGGTAGCCCGGGAATTAGGGTTTAATCTAAGTTTCACCTCTGCTTGTTCTTCATCTCCATCATCTGCACCATTCCAGAACACTTTTAACACAAAAAAAACTTTAAATACAATTGTCTTCACTGGAAAAGTTGTAGTAGATTGTAATCAAAGTAGGGTGAAACCACAATTACGTGGGAGTGGAAATATTCTGGTTCATGTGTCAATCAACAGAAGACTGCTTCTGTCAGGCTCCACATTTGAACATGCATTCACAACATCCACAGGGCCTATTCCGACCCTCCAAGCATTTCATATTGGAAATTTGTTCTTTTTAGTTCAGAGTTTAGTTTCCAGAAACCTTATTATCTCAGGACATGATGTAAGTGATGGTGGTCTGATTGCATGTTTAGTTGAGATGTCCCTGGCTGGCAACCGAGGCATCTCAGTTACACTGCCACAGCATTTAAACCCCTTACCCATTTTGCTATCTGAGACACCAGGGGCAGTACTGGAAGTGTCATCTTCCCACCTGTCTGAGATCCTGGAGAGATGCCAGGAAGCTGGCTGTTTTAGTTATGTGTTAGGTGAGGTGGGCCACTATGGGAAAGACCAGTACTTCACAATTACTCAAGATGGCGAAGATATCTTTAAGGAAAGTCTTGAATCCCTTTATAACACCTGGTCATCTTTCGCAGATGACCAGTTTTTAAAGTTTGCCAATAATCTCATGGAGGGTGAACTGTACAGAAAAGATTATGGAGAAAATTGTCTAAATATGGAAAGTTTACAGAGAGAATGCATGTTTCAAGAATTAAAATTGTATGCCAGTCCCATGGCACCTTGTCATGTGGCTGCCATTTGTTTTCCAGGATGCAAAGAACCCTTATCCCTAATGGCATCTTTAACAAATTCAGGGTTTGAAGTACATTGTGTATCCTCAGAAGACCTAATAAGGGGCATTTCATTATCTGAGTTTGTTGGGATGGTGATTGGCAGTCAGACTGGCATTACTGATAATTATTTGGGCATCAGAGGGCTTCTAAAATCATTAACTATGTCACAAAAAGCAGTTAAGACCCTGAAAGATTTTTTCCAAAGGGAGGATACATTCTCACTTGGCTGTAGTGAATTGGGCTTTGAATTTTTGACCACCTTTGGAGTGGTTGGGAAGTTAACAACGCCCAACAGAGACAGGGACACCAGGCAGATACATATTGAAAGAGCTCCTATTGAACTGGAAATTAATGCTTCTAGACTCTATGAAAGCAGATGGTGTAATTTCTATATCCCATTACAGACAAAAAGCATTATGTTGAGTCCTATAAAAAATATGGTGTTGCCAGGATGGATTTCTGGGTCCTATCTTGGACTTAGATACACTGTTGATTGCTGGGAATATAATCTAGAGCAGGCCGGCATGATAGCACTGTCATTTCATGGTAAATCATCAAATATCTGGAACTTCGCATCTCAGTATCCAAGAAACCCCACCGCCAATTCACCAGTTGCTGGAATTTGTTCATCTGATGGAAGACATTTAGCACTACTGAGTGATCCATCACTTGTCTATTTTCCATGGCAATGGCAACATATCCCAGAACAAAATAGTGGTCTTACAACATCACCATGGGCATTAATATTTGTAAATATGTACTTATGGTGTTTAAAGAATAAGAGTTAAGTGTTGCATTTTTACTGTAAAAAAGTAGAGATTAATATTTTGATGTTTGTATTAAAAAATATAGACTGATAATGTGCATTCTAAGAACAATAAAGCATATAAAATGAATATTCAAACTTTTTCACATTCATTTTCATTGTATTGGCTTGTACTCTCATTAGCCCTAAACCAATCAAACCGCACACCAATAAAATGAATGCCCACCATGGTCCCTAAGGACCAATGTATATCAACTTCCCGCTTTAAGAGAAAATGACAGGCTCTGTGTGTCAACCCCTGCACGCTGACTCTTGAACGCGCGTTTTTTAAAAAGCTGAGGCTGCAGAAACGGAAAAGTTAGAGGCTTTAACTGCGTAGTAACTTCCACCGGGCTGTAAGTACCATTTTTATATCTACCTTCAAAAAATAATGCATTATATATAGTATTGTTTCACTTAACTAAAGGCTGAAAATTGTTTGATGTTAAAAGGGATTCAAGTAAGCGCATTTCCTTTAAAATGGAGGAAAAGCATGTCACGTTTTTATGTTTTTTTAATTTTACACTGGTGCCATCTAGTGGCACGAATAAGAACTTATGTGTACTGAAAGTCTATCGTTTTTCCCATATCACTTTTATTTTACGTGGGCACCATCTAGTGGCCGAAATAGAGAATGTGCCAGACTTAAGTGTCCACTACAATTTGAAAAAAAACCAACTCTGTTTACAGTGACATGCCTCCGAAGAGACCACATAGAAGAGGGACAGCATACGGGCCTAAGAAACACACCCGGGCCACTTGTACAGGGTCCTGTCGGCGTAAACGTCCATGTCGAACGCCCCCCCCAAAGCGGCCGAGAGTCCGAGACCCCAGCCATGGTGACAGGTCTCCCGCCTCCGAAGATCGCCCTACGCCCCCCGGGAGCCCCGAGCAACAGGGCCCTCATTCTCCACAACCCTCACAACGAGAGAGTTCCCTGACTGGTTCACCTGGGTTCCATGGTCCTCCGTGGTGGACCCCCGGGCCATGTCAACTGTGTCCATACTCGGACACGGACAGTGACGGCTCATCGGACAGAAGCCCCTCCCCAACCGTAGACGKYGCCCCAATGTTAATTTTCTTCCGAACTCCACCCTCAATGGTGGAGTTAAGCCCATTAGTGTTGTAAGTTGTTCAATTTCTGCAGAGAGTGTGGTTGGTCTTGAAAGTAATGATGGACCATAAACATAATCAACATACCTGCTTCCTTGACCTGGATAGATACTTTTTTCTGTCCTCTGTCCAAAGTCTCCCAAAGGATCAAGGATGTAATGCAATGCTCCTGCTGTCTCTGTGTGTTGATTTACATGTTCACGAATGAAAGTCTCTGTATTGGAAAATATAAAAATGAGAAGTTCACTTTTACATTTTTCCTTAATTAAAGTTAGAGGCCCTGTTTTATTTGTATATCTATAAATTAATCTTCCTTCGTCTGGGCTATAATCGACTTCTACAAAAAAAATTTTGCCCTTGAGTGATTTAGTGAGTTTAGGGACGCCTTCAACCAGGTTCAAATGACTCTCTTCGGCCATTTGTGACAAGTGACTGTCTTTTTTAATTTTAATACTTGCCTTAAGCCTCCAGCTTTGTATAACTGTCATTGTCTCCTGGTCCTGGGCTAGTGTAATCTCCAGGGTCGTCTTCAGGTTCGTTTTGTGGTCCAGGGTTTCCATTTTCATAATTATTTCCGGTCATACCGCTTTCTAGATCTGATTTGTTTTCATTTGGAGCTGTGTCATCATAGTCACTATTGTTGCTGTGCTTATTTGATTTCTTTAGTGACATCCAAATAACAATTTCAAAAAAACCTAAAACACATGTATTATTTTTATTTTTCAGAAAAGTTT


>THEVE_host-DR_junction t.syrichta herpesvirus endogenous viral element, complete junction and flanking sequence.
ATGTATGAATAATGACAAAGTGATATTAAAACAATTGTAGACTATGAAAAAATGGTGAGA
TAAAAAAGAATATGGGGGGAAATAACTCTAACTTATAGTGTTGAAGAAGAAAGGAAGAAA
GGCTCGGTTTCGAAGAGAACTGAATAGAGAATGACTGTGTGTGGTTTTTTGGAGACTTAT
AGGGATCACTGAATAAAGTGCGATGGATAAAAGGAGGCCATGGAAGTGGAATCTGAGCGC
CATCATGTTTTTTAAGGTATTGGTCAATTGTTGAAGGGTCGTATATTCCCAAAAACAGCC
ACCAGTATTGAGAAGAAAGGCTGTGATGACTCGTGAGTGATCGGTAATCCATCCTAAAAC
AGACATAAAAGAAAAATAAACTTTTGATGCCAGTTTCACTGTAAAATGTGCGTTTTTTTG
TGGTTATAAGAAAAATGGATACAGGTGTACTATTTAAATACATTTGGAGATGCCAGTTAG
AAGCAAAAAAAACAAAACAGAGATTTTTTTTCAGAGAAAAAGGGGATGGCATGGGTAAGT
AGAGGTATAGCGGTAGTGTGCAGGCATTGTACTAACCTGACCCTAACCCTAGTACTAGAT
TTAACCCTAACCCTAGATGTAGACCTAACGCTAAGTCTTGCCCTAATGCTAAGTCTCGCC
CTAACCCTAACCAGAACCATAACCCAATGGATAATCCTAGGTCTGACCCTAGGTCTAAAC
CTAACCCTAGGTCTAGCCTTAACCCTAGGTATAGCCCTAACCCTAGGTCTAACCCTAACC
CAAACCATAACCCTACACCTGACCCTAACACTAACCCTGACCCTAACTACAATCCTAACC
CTAACCTTGGTCCTAGCTCTAGTCCTAGCCCTAGCGCTAGCCCTAAACCTAACCCTAGGT
CTAGCCCTAACCTTAACCTTAACCCTAACCCTAGGTATAGCCCTAACCATAACCCTAGGT
CTAGCCCTAACCCTAACCCTAAGTCTAGCCATAACCCTAACCCTAGGTCTAAACCGAACC
CTAACCCTAACACTAACCCCTGACCCTGACCCTAACCCCTAACCCCTAACCCTGACCCTG
ACCCTGACCCTGCCCATAACCCTAACCCCTGACCCTGACCCTGACCCTAACCCTAACCCT
AAGCCCTAACCTTGACCCTGACCCTGACCCTGACCCCGATCCCTACCATCACCCTCACCC
TCACCCTCGACCCCGACCCTGACCCCAACCCCGACCCCGACCCTAACCCTAACCCCTGAC
CCTAACCCCTGACCCTGACCCTAACCCCTGACCCTGACCCTGACCCTGACCCCTAACCCT
AACCCTAACCCCTAACTCTAACCCTAATCCTAACCTAAAACTTTACCAGTCTTGTAACTA
GTCAGGCATTTAAAACTTTACCACTCTTGTAACTAGTTAGGCATTGCCAAAAGAACAAGC
AGTGGTGTTATCTAGCATCACATTTTAAAGTAGGGACTTAGCACATGTTTTACACCTTTA
AGAAACTTCCCAAGCCACTCGGTGGCTCAGCCTGTAATCCCGCGCCTTTGGGATGCTGAG
GTGAATTTATTGCCTGAGCCCGCGGGTTCAAGACCCGCCTGGGCAGGGAGACCTCATCTC
CACAATAAATCAAAAAATCAGCCGGGTGTGGTAACACATGCCTRTAATTCCAGCTACTTG
GAAGGCTGAAGCGGAAGGATCGCCGGAGCCCAGCAGGTCGAGGCTGCGGTGGCCGGGAGC
GGCCACTGCACTCCAGTCTGGGCGACAGAGTGAGACTCAAAAAAAAAAGAAAAAAAAAGA
AACTTCCCAAGTTTTATAGGGACAAGCAGTTGATTACAACCTTAGGCAAGGCCTAAACCT
TTAGAAACAGACTCACTTTCAAATAACCTGGCTGCTAGCATCTGAAAACAAGAAGTCTAT
TTATTCTTTAGTTGCCAGAGGAAGATTGCAAAAATTATTTTCTCCAAGGTTAGCATCAAC
TTGTGCTGAGTTAACAAAAGGCTAAGTAGCATATAAAAGAGATTTCTAAGTTTCTTTATA
GGTGAATTAGTATAAACTCCTTAGGATTCAATGAAGGAGAATGGAGGCTAAGGAAGGGAA
AGGATGTGTCTTGGGAAAGAATTCAAGATAACAGGTAGTATTTCACATACACAGCAGTC

>THEVE_unique_region1 t.syrichta herpesvirus endogenous viral element, similarity to Roseolovirus protein UL31, partial sequence.
CTTCCGTGTGAACTCCTGCTATTAGCATTTCTTTTTCTTTCTTGGTGGAGTAGGTTATGG
GCAGAGAGACGACGCAACTTTTTCTATCTGAAAATTTGATGTCATAAGGAGCATGGACTT
TTACTTCTCATAGGTTTGGATTATGTAGAACTTTAAATGAGTGGCTAAACATTTCACGAC
TAAAAAAAAGTTTTGGATTTGCTGAGAAAAAAAGTGCTTCTTCAGTACCATCATAGGTTA
ATATCTCAAATTGCACAATTAAATATCTAGGCAAATGAACAGGATTTGCTGATGTTACAG
TTTGGTCGTAACAGATCGGGGCTAAGTTTCCCATAATGCACTGATCTTCATTTATCAGTA
TCATTTTTTCAATGTTAATAGAGTATTCGTTATTTCTAAAATTAAATTTAGAGTTGTTAA
AGCAGCACAATACAGTATTCTTTGTAAAGTTCGGATATGGCCAAGAACCGACAAATTGAA
CTTTATATATTCCCGGTGATTCGGACCTCTCAACGGGCGTAAACTGTTTAAACCATGTTA
GATTTTCTATAATTCCTAAAAACAAATTCCCATGCTGACGTAAAACTTGTATTCTGCCAT
CAGATAAGAGGTAGTCGTGTGTAATTGCATTGCATGGTATGATTGGAAAGTTAATGAAAC
TAAGTGGGCAGTTGTGTGGCTGAAAG

>THEVE_unique_region2 t.syrichta herpesvirus endogenous viral element, similarity to Roseolovirus protein UL32 and UL33, partial sequence.
TGAGGGTTGCAGNTTGGTTTTGTTTAGGTAGATGAGCATAAAGTATTATTTCGTTCAAGG
TAGGGGAATTTATTGAAATTCTGTTTGAGTCCCAACCTATGTACAATTCCATGGTAGAAA
GGCGAAAAACCAGTCTCGAGATACTGTATGAGCAGTTGCATTTGACTGGAGACGAGATTG
AAGTGGATTTTTTACCGATGCTTCCAAAATCTTATGAGATCATATTACCTTCGCTTGAAG
CAAGACTGAATTTTGTCAATGTCGGCTATAGAAATGTAGTTTTCTGGAAGTATGGCACAG
ATGGAAATGTCAGATGTTCTCATTCGTCTATAGTTTTTGAAAAGAATAGGCGATTGGTAA
CAATTATCAATAAGCTGTTAAACGTGAACGGTATATTGAAGCAACAAGAATATTTAAATA
AAGAGTGAAAAATAGTGTTTCTTGTTTTATTTCGAAATAGTCCGATTTGTACGCCATTTG
ATTTCTTTAGTAGTTAGACATGACACCTGTAAACAAATGGATGTATGATG

>THEVE_unique_region3 t.syrichta herpesvirus endogenous viral element, similarity to Roseoloviruses, partial sequence.
GATCTGCAACGGACAGGTGATAACGTTTCTCTGGATATGGCATCGTCAAATAGGATGTTT
TCTGGTGAAGGATCTTTTTGATGCTGCCATAAAAAAGAAACGTACTCATATCAATGCTTT
GAAATTTTAACTAGCTATGTATAAATTACTATGTCTTTTTACTTACAGCTTCTTCTTTTA
TCTTCTCGAAGTTTCTTCGGACATCCAGTAGCATATTGCAATTGGTCCAGAGTGTATGTC
GCAATTTTGATTGTCGGCAAAGACGGTTCCTCCGGCCATGACGATAAAGATCTTTTTTGA
AAATGATAGCGTTTTCTCCTTTCGGTTGAGATCTGCGACGCGTGCGATGGTAATATAGTA
GAGAAAGATGTGCTTCACTCTTCTGAGGTTCTTATATAGTCGAAATAGGGATTTTCCAGC
GGCATTGTAATGTTTGCTTTCTTTTTCGAACTGTGGGTTTGACAGTGTGCT

>THEVE_unique_region4 t.syrichta herpesvirus endogenous viral element, similarity to Roseolovirus protein UL38, partial sequence.
TTCTGCAGTAAGGGCGAGTGTAGACTGTTGTATGAATGGAGGGGCTCCATGTAGATTATT
TGAAAAGTCACACTGTTTTCATGGTAGATTACATTGTGATTTGTTTGAGAATGTTTTTTT
GTCAATACCTTCAGAGCTATGGGAAAAACTAAGAGCGGATATTAAGTCATTTGGAATAAT
GAATATCTATCTAACATCTGGCTCATCTATGGATAGGGAATGTGACCTTTTTGGAATTTC
AGATGCATTTTGGTCAATTGAAGGAAACATGATTCTTCGAAAAACTGCTTTGCAAGTTAT
CAAGATGGATGCCGAAGCAAGGAAA

>THEVE_unique_region5 t.syrichta herpesvirus endogenous viral element, similarity to Roseolovirus protein UL28, partial sequence.
ACGCCCAGCGATCGTTACTTACTTATGACCGGAGTCGACTTCTTGGAAATGACGATTTTT
TATCAGCGATCGGGTATGCCCATCCTGCTTTCAGGGCCCCAAATCCCGATTTTGATCCTT
TTCTTTTTTATTGTTCTTCTGAAAAACTTGTTGCTTTGGATACTGTCTTGGATGAACTTT
ACATAGTCGCTGAGTCTGTTGCTCAATTCAGTCTCATTGGACTTCGTAATTTTGCTCCAC
TTGCTGAAGCTGAACTAGATGAGGAGACAGAAAAAACTTGGTTTGGAGATGCTGTGTGTT
TTAATCAAGAGCTAATTTTAATGCAATTTTTCATGAAGGGGCTTAAAAAATATGTGAGCA
AACATTGTGGTGAAAAAATATGGATTCATGCTTTTAGAGAGTATGGCCTGTCTTTTTGCT
CTGCTAGAGATCTGCATCATATTCATGNGAGGGGAA

>THEVE_unique_region6 t.syrichta herpesvirus endogenous viral element, similarity to Roseolovirus protein U94/rep, partial sequence.
TTTGGAATGCCATCTGTCGCTAAAAATATTGTAAACAAAGGTCTGTTATTGACAAGTTCT
GCTTGAGCACACCATATAACAGGAGTTTGAAACAGCGTCTTGGAATTCCAAAAGTTCAAG
ATGATATTGATCATTTTTGTGCATTTTGCCACCCATTGATCCCCCTGTAAATTCTGAGAG
AGATAGTCTTTCTGTATTTGTGCACTTCCAGCTGTTAATTCATCATAAAATTTTTTTGGA
TAGACCTGGCACTTCTAATTCCCATTCAAGGGGGCCTTTCATTGTCATCAACACCTACTT
ATCCTTGTTCCACAAATCATCCGTTGGATTAACAATAGACATTTTAATTTTTCCAGGTGA
TATCTTTCCAAAAATCATGGAAAATGAAGACTTTTCTCTTCAATCACCGAGTTTTCAGTC
AAGCGTGCTGTTGTGTGATACGGTTGTTTCAGATTATCAAGCATTGTCAGATATTGAAAC
ATTTTGGTTTTCATCCATTTCTCACAACTTTGAATATTCTCCAGTGGTTCAGCTTCCTCC
CAA

>THEVE_unique_region7 t.syrichta herpesvirus endogenous viral element, similarity to Roseoloviruses, partial sequence.
CTTTTATCCTCTGTGATGATGCTGCTCATAATCTGTAATTTTTGGTTTGTTACAAGAGAT
TCAGATTCAGACTCTGAAAACAGTTCTACTAGTGATGTTATTTCTGTATGATTCTATTTT
TCAGAAATGTATTAGAAGCATTTTTTCCCAAAGGATTACCAGATTGCCATGCTTACCTTA
AACTCTTAAAGAAGAAACATTGACTTTCACAAACTATATGCAACCAATGTATACAAATGT
TTCTCTTTGTTATGTATAAGATCTTAGTTACTACTTTTTAAAGACATTTTAAAGCTGTCA
TATTGTATCCTCATCTTCAAATCGCTTTTTACATTCTGTAATTTTTTCAAATTGAGCCAT
AACTTTTATAATAAAACTTTGAAAACTACATGTATGGAATCTAGTTATTTTAACACTCGA
TTTAAAATCATCTCAAAAAAACATTTTAACTATAAAAGCACT
